# Supplementary material for: Engineering Pseudomonas putida KT2440 for chain length tailored free fatty acid and oleochemical production
Source: Commun Biol. 2022 Dec 12;5:1363. doi: 10.1038/s42003-022-04336-2 (PMC9744835; doi:10.1038/s42003-022-04336-2)
Supplement: Supplementary file 4 — Supplementary Data 1 [file 42003_2022_4336_MOESM4_ESM.xlsx]

## Sheet: Figure 2
Strain	Triplicate	FFA	Concentration (uM)	% Remaining
Blank Media	A	C6	252.755	102.53
Blank Media	A	C8	239.782	101.084
Blank Media	A	C10	303.913	99.2079
Blank Media	A	C12	293.882	101.641
Blank Media	A	C14	179.43	106.458
Blank Media	A	C16	217.436	106.877
Blank Media	B	C6	243.011	98.5774
Blank Media	B	C8	234.523	98.8673
Blank Media	B	C10	306.448	100.035
Blank Media	B	C12	274.631	94.9833
Blank Media	B	C14	128.535	76.2611
Blank Media	B	C16	157.722	77.5254
Blank Media	C	C6	243.789	98.8928
Blank Media	C	C8	237.325	100.048
Blank Media	C	C10	308.658	100.757
Blank Media	C	C12	298.895	103.375
Blank Media	C	C14	197.673	117.281
Blank Media	C	C16	235.178	115.598
wt	A	C6	13.4342	5.44957
wt	A	C8	22.5129	9.49071
wt	A	C10	19.6637	6.41892
wt	A	C12	7.1548	2.47455
wt	A	C14	0	0
wt	A	C16	0	0
wt	B	C6	13.4342	5.44957
wt	B	C8	30.2934	12.7707
wt	B	C10	20.161	6.58126
wt	B	C12	7.27227	2.51518
wt	B	C14	3.4021	2.01849
wt	B	C16	52.6956	25.9015
wt	C	C6	19.9674	8.09976
wt	C	C8	37.3386	15.7407
wt	C	C10	16.6983	5.4509
wt	C	C12	5.83072	2.01661
wt	C	C14	0	0
wt	C	C16	16.7491	8.23273
PP_0763	A	C6	21.1317	8.57204
PP_0763	A	C8	57.1794	24.105
PP_0763	A	C10	19.7052	6.43245
PP_0763	A	C12	5.77758	1.99822
PP_0763	A	C14	0	0
PP_0763	A	C16	6.13286	3.01449
PP_0763	B	C6	20.8966	8.4767
PP_0763	B	C8	45.9049	19.352
PP_0763	B	C10	15.8789	5.18343
PP_0763	B	C12	6.02136	2.08254
PP_0763	B	C14	0	0
PP_0763	B	C16	0	0
PP_0763	C	C6	20.208	8.19737
PP_0763	C	C8	34.54	14.5609
PP_0763	C	C10	15.6731	5.11626
PP_0763	C	C12	5.00692	1.73169
PP_0763	C	C14	0	0
PP_0763	C	C16	0	0
PP_4549	A	C6	19.0939	7.74541
PP_4549	A	C8	17.0106	7.17109
PP_4549	A	C10	5.37657	1.7551
PP_4549	A	C12	5.69202	1.96863
PP_4549	A	C14	0	0
PP_4549	A	C16	42.1048	20.6959
PP_4549	B	C6	19.7546	8.01344
PP_4549	B	C8	12.6269	5.3231
PP_4549	B	C10	5.53206	1.80586
PP_4549	B	C12	4.75354	1.64405
PP_4549	B	C14	0	0
PP_4549	B	C16	0	0
PP_4549	C	C6	19.5477	7.92951
PP_4549	C	C8	14.9867	6.31791
PP_4549	C	C10	5.68082	1.85442
PP_4549	C	C12	4.65903	1.61137
PP_4549	C	C14	0	0
PP_4549	C	C16	0	0
PP_0763 PP_4549	A	C6	60.7308	24.6354
PP_0763 PP_4549	A	C8	36.136	15.2338
PP_0763 PP_4549	A	C10	18.435	6.01783
PP_0763 PP_4549	A	C12	6.48901	2.24428
PP_0763 PP_4549	A	C14	0	0
PP_0763 PP_4549	A	C16	1.58389	0.778531
PP_0763 PP_4549	B	C6	54.7965	22.2282
PP_0763 PP_4549	B	C8	45.6959	19.2639
PP_0763 PP_4549	B	C10	25.7945	8.42022
PP_0763 PP_4549	B	C12	6.47198	2.23839
PP_0763 PP_4549	B	C14	0	0
PP_0763 PP_4549	B	C16	0	0
PP_0763 PP_4549	C	C6	57.9773	23.5185
PP_0763 PP_4549	C	C8	39.8418	16.796
PP_0763 PP_4549	C	C10	22.3562	7.29785
PP_0763 PP_4549	C	C12	6.69059	2.314
PP_0763 PP_4549	C	C14	0	0
PP_0763 PP_4549	C	C16	0	0
PP_4549-50	A	C6	20.6045	8.35821
PP_4549-50	A	C8	17.6889	7.45704
PP_4549-50	A	C10	7.52902	2.45773
PP_4549-50	A	C12	7.98244	2.7608
PP_4549-50	A	C14	36.9711	21.9352
PP_4549-50	A	C16	114.938	56.4959
PP_4549-50	B	C6	19.4992	7.90983
PP_4549-50	B	C8	44.977	18.9608
PP_4549-50	B	C10	7.23239	2.3609
PP_4549-50	B	C12	7.38948	2.55571
PP_4549-50	B	C14	26.4725	15.7064
PP_4549-50	B	C16	126.326	62.0934
PP_4549-50	C	C6	19.0143	7.71315
PP_4549-50	C	C8	24.33	10.2567
PP_4549-50	C	C10	9.49602	3.09983
PP_4549-50	C	C12	6.45525	2.2326
PP_4549-50	C	C14	15.2479	9.04672
PP_4549-50	C	C16	70.0196	34.4169
3KO	A	C6	184.322	74.77
3KO	A	C8	335.597	141.477
3KO	A	C10	313.95	102.484
3KO	A	C12	345.723	119.571
3KO	A	C14	271.146	160.873
3KO	A	C16	389.835	191.616
3KO	B	C6	172.358	69.9169
3KO	B	C8	306.504	129.212
3KO	B	C10	294.394	96.1004
3KO	B	C12	323.429	111.861
3KO	B	C14	300.172	178.095
3KO	B	C16	381.557	187.547
3KO	C	C6	161.567	65.5394
3KO	C	C8	328.544	138.503
3KO	C	C10	307.361	100.333
3KO	C	C12	337.884	116.86
3KO	C	C14	292.656	173.635
3KO	C	C16	413.35	203.175

## Sheet: Figure 3a
Strain	Plasmid	Thioester	Triplicate	FFA	Titer (g/L)
Blank Media			A	C6	0
Blank Media			A	C8	0
Blank Media			A	C10	0
Blank Media			A	C12:1	0
Blank Media			A	C12	0
Blank Media			A	C14:1	0
Blank Media			A	C14	0
Blank Media			A	C16:1	0
Blank Media			A	C16	0
Blank Media			B	C6	0
Blank Media			B	C8	0
Blank Media			B	C10	0
Blank Media			B	C12:1	0
Blank Media			B	C12	0
Blank Media			B	C14:1	0
Blank Media			B	C14	0
Blank Media			B	C16:1	0
Blank Media			B	C16	0
Blank Media			C	C6	0
Blank Media			C	C8	0
Blank Media			C	C10	0
Blank Media			C	C12:1	0
Blank Media			C	C12	0
Blank Media			C	C14:1	0
Blank Media			C	C14	0
Blank Media			C	C16:1	0
Blank Media			C	C16	0
wt	RFP		A	C6	0
wt	RFP		A	C8	0
wt	RFP		A	C10	0
wt	RFP		A	C12:1	0
wt	RFP		A	C12	0
wt	RFP		A	C14:1	0
wt	RFP		A	C14	0
wt	RFP		A	C16:1	0.00239989
wt	RFP		A	C16	0
wt	RFP		B	C6	0
wt	RFP		B	C8	0
wt	RFP		B	C10	0
wt	RFP		B	C12:1	0
wt	RFP		B	C12	0
wt	RFP		B	C14:1	0
wt	RFP		B	C14	0
wt	RFP		B	C16:1	0.00266688
wt	RFP		B	C16	0
wt	RFP		C	C6	0
wt	RFP		C	C8	0
wt	RFP		C	C10	0
wt	RFP		C	C12:1	0
wt	RFP		C	C12	0
wt	RFP		C	C14:1	0
wt	RFP		C	C14	0
wt	RFP		C	C16:1	0.00264763
wt	RFP		C	C16	0
wt	113	tesA' wt	A	C6	0
wt	113	tesA' wt	A	C8	0
wt	113	tesA' wt	A	C10	0
wt	113	tesA' wt	A	C12:1	0
wt	113	tesA' wt	A	C12	0
wt	113	tesA' wt	A	C14:1	0
wt	113	tesA' wt	A	C14	0
wt	113	tesA' wt	A	C16:1	0.00214504
wt	113	tesA' wt	A	C16	0.000432706
wt	113	tesA' wt	B	C6	0
wt	113	tesA' wt	B	C8	0
wt	113	tesA' wt	B	C10	0
wt	113	tesA' wt	B	C12:1	0
wt	113	tesA' wt	B	C12	0
wt	113	tesA' wt	B	C14:1	0
wt	113	tesA' wt	B	C14	0
wt	113	tesA' wt	B	C16:1	0.00263509
wt	113	tesA' wt	B	C16	0
wt	113	tesA' wt	C	C6	0
wt	113	tesA' wt	C	C8	0
wt	113	tesA' wt	C	C10	0
wt	113	tesA' wt	C	C12:1	0
wt	113	tesA' wt	C	C12	0
wt	113	tesA' wt	C	C14:1	0
wt	113	tesA' wt	C	C14	0
wt	113	tesA' wt	C	C16:1	0.00190971
wt	113	tesA' wt	C	C16	0
wt	114	L109P	A	C6	0
wt	114	L109P	A	C8	0
wt	114	L109P	A	C10	0
wt	114	L109P	A	C12:1	0
wt	114	L109P	A	C12	0
wt	114	L109P	A	C14:1	0
wt	114	L109P	A	C14	0
wt	114	L109P	A	C16:1	0.0029182
wt	114	L109P	A	C16	0
wt	114	L109P	B	C6	0
wt	114	L109P	B	C8	0
wt	114	L109P	B	C10	0
wt	114	L109P	B	C12:1	0
wt	114	L109P	B	C12	0
wt	114	L109P	B	C14:1	0
wt	114	L109P	B	C14	0
wt	114	L109P	B	C16:1	0.00312644
wt	114	L109P	B	C16	0
wt	114	L109P	C	C6	0
wt	114	L109P	C	C8	0
wt	114	L109P	C	C10	0
wt	114	L109P	C	C12:1	0
wt	114	L109P	C	C12	0
wt	114	L109P	C	C14:1	0
wt	114	L109P	C	C14	0
wt	114	L109P	C	C16:1	0.00287113
wt	114	L109P	C	C16	0
wt	115	R3.M4	A	C6	0
wt	115	R3.M4	A	C8	0
wt	115	R3.M4	A	C10	0
wt	115	R3.M4	A	C12:1	0
wt	115	R3.M4	A	C12	0
wt	115	R3.M4	A	C14:1	0
wt	115	R3.M4	A	C14	0
wt	115	R3.M4	A	C16:1	0.00181904
wt	115	R3.M4	A	C16	0
wt	115	R3.M4	B	C6	0
wt	115	R3.M4	B	C8	0.00245594
wt	115	R3.M4	B	C10	0
wt	115	R3.M4	B	C12:1	0
wt	115	R3.M4	B	C12	0
wt	115	R3.M4	B	C14:1	0
wt	115	R3.M4	B	C14	0
wt	115	R3.M4	B	C16:1	0.00142079
wt	115	R3.M4	B	C16	0
wt	115	R3.M4	C	C6	0
wt	115	R3.M4	C	C8	0.00311148
wt	115	R3.M4	C	C10	0
wt	115	R3.M4	C	C12:1	0
wt	115	R3.M4	C	C12	0
wt	115	R3.M4	C	C14:1	0
wt	115	R3.M4	C	C14	0
wt	115	R3.M4	C	C16:1	0.00174234
wt	115	R3.M4	C	C16	0
wt	116	CM5	A	C6	0
wt	116	CM5	A	C8	0
wt	116	CM5	A	C10	0
wt	116	CM5	A	C12:1	0
wt	116	CM5	A	C12	0
wt	116	CM5	A	C14:1	0
wt	116	CM5	A	C14	0
wt	116	CM5	A	C16:1	0.002587
wt	116	CM5	A	C16	0
wt	116	CM5	B	C6	0
wt	116	CM5	B	C8	0
wt	116	CM5	B	C10	0
wt	116	CM5	B	C12:1	0
wt	116	CM5	B	C12	0
wt	116	CM5	B	C14:1	0
wt	116	CM5	B	C14	0
wt	116	CM5	B	C16:1	0.00225739
wt	116	CM5	B	C16	0
wt	116	CM5	C	C6	0
wt	116	CM5	C	C8	0
wt	116	CM5	C	C10	0
wt	116	CM5	C	C12:1	0
wt	116	CM5	C	C12	0
wt	116	CM5	C	C14:1	0
wt	116	CM5	C	C14	0
wt	116	CM5	C	C16:1	0.00262311
wt	116	CM5	C	C16	0
wt	117	RD-2	A	C6	0
wt	117	RD-2	A	C8	0
wt	117	RD-2	A	C10	0
wt	117	RD-2	A	C12:1	0
wt	117	RD-2	A	C12	0
wt	117	RD-2	A	C14:1	0
wt	117	RD-2	A	C14	0
wt	117	RD-2	A	C16:1	0
wt	117	RD-2	A	C16	0
wt	117	RD-2	B	C6	0
wt	117	RD-2	B	C8	0
wt	117	RD-2	B	C10	0
wt	117	RD-2	B	C12:1	0
wt	117	RD-2	B	C12	0
wt	117	RD-2	B	C14:1	0
wt	117	RD-2	B	C14	0
wt	117	RD-2	B	C16:1	0
wt	117	RD-2	B	C16	0
wt	117	RD-2	C	C6	0
wt	117	RD-2	C	C8	0
wt	117	RD-2	C	C10	0
wt	117	RD-2	C	C12:1	0
wt	117	RD-2	C	C12	0
wt	117	RD-2	C	C14:1	0
wt	117	RD-2	C	C14	0
wt	117	RD-2	C	C16:1	0
wt	117	RD-2	C	C16	0
3KO	RFP		A	C6	0
3KO	RFP		A	C8	0.000301123
3KO	RFP		A	C10	0
3KO	RFP		A	C12:1	0
3KO	RFP		A	C12	0
3KO	RFP		A	C14:1	0
3KO	RFP		A	C14	0
3KO	RFP		A	C16:1	0.0263267
3KO	RFP		A	C16	0.0117595
3KO	RFP		B	C6	0
3KO	RFP		B	C8	0.00038761
3KO	RFP		B	C10	0
3KO	RFP		B	C12:1	0
3KO	RFP		B	C12	0
3KO	RFP		B	C14:1	0
3KO	RFP		B	C14	0
3KO	RFP		B	C16:1	0.0281986
3KO	RFP		B	C16	0.0275041
3KO	RFP		C	C6	0
3KO	RFP		C	C8	0.000449663
3KO	RFP		C	C10	0
3KO	RFP		C	C12:1	0
3KO	RFP		C	C12	0
3KO	RFP		C	C14:1	0
3KO	RFP		C	C14	0
3KO	RFP		C	C16:1	0.0284965
3KO	RFP		C	C16	0.0256733
3KO	113	tesA' wt	A	C6	0
3KO	113	tesA' wt	A	C8	0.00206397
3KO	113	tesA' wt	A	C10	0
3KO	113	tesA' wt	A	C12:1	0.00567414
3KO	113	tesA' wt	A	C12	0.012844
3KO	113	tesA' wt	A	C14:1	0.00366889
3KO	113	tesA' wt	A	C14	0.0135783
3KO	113	tesA' wt	A	C16:1	0.0240301
3KO	113	tesA' wt	A	C16	0.0294164
3KO	113	tesA' wt	B	C6	0
3KO	113	tesA' wt	B	C8	0.00204304
3KO	113	tesA' wt	B	C10	0
3KO	113	tesA' wt	B	C12:1	0.00533317
3KO	113	tesA' wt	B	C12	0.0106272
3KO	113	tesA' wt	B	C14:1	0.00407685
3KO	113	tesA' wt	B	C14	0.0139604
3KO	113	tesA' wt	B	C16:1	0.0286218
3KO	113	tesA' wt	B	C16	0.0540433
3KO	113	tesA' wt	C	C6	0
3KO	113	tesA' wt	C	C8	0.00185542
3KO	113	tesA' wt	C	C10	0
3KO	113	tesA' wt	C	C12:1	0.00457167
3KO	113	tesA' wt	C	C12	0.00958338
3KO	113	tesA' wt	C	C14:1	0.00318895
3KO	113	tesA' wt	C	C14	0.00911757
3KO	113	tesA' wt	C	C16:1	0.0232605
3KO	113	tesA' wt	C	C16	0.01561
3KO	114	L109P	A	C6	0.000432927
3KO	114	L109P	A	C8	0.00144408
3KO	114	L109P	A	C10	0
3KO	114	L109P	A	C12:1	0.00143824
3KO	114	L109P	A	C12	0
3KO	114	L109P	A	C14:1	0.00142701
3KO	114	L109P	A	C14	0
3KO	114	L109P	A	C16:1	0.0230553
3KO	114	L109P	A	C16	0.0195806
3KO	114	L109P	B	C6	0.000488535
3KO	114	L109P	B	C8	0.00143955
3KO	114	L109P	B	C10	0
3KO	114	L109P	B	C12:1	0.00219207
3KO	114	L109P	B	C12	0
3KO	114	L109P	B	C14:1	0.00198686
3KO	114	L109P	B	C14	0
3KO	114	L109P	B	C16:1	0.0284241
3KO	114	L109P	B	C16	0.0313613
3KO	114	L109P	C	C6	0.000400795
3KO	114	L109P	C	C8	0.000912372
3KO	114	L109P	C	C10	0
3KO	114	L109P	C	C12:1	0.00145592
3KO	114	L109P	C	C12	0
3KO	114	L109P	C	C14:1	0.00136106
3KO	114	L109P	C	C14	0
3KO	114	L109P	C	C16:1	0.0251274
3KO	114	L109P	C	C16	0.023219
3KO	115	R3.M4	A	C6	0.00614782
3KO	115	R3.M4	A	C8	0.038449
3KO	115	R3.M4	A	C10	0.00125032
3KO	115	R3.M4	A	C12:1	0.0102162
3KO	115	R3.M4	A	C12	0.0103001
3KO	115	R3.M4	A	C14:1	0.00247036
3KO	115	R3.M4	A	C14	0.00365337
3KO	115	R3.M4	A	C16:1	0.0242862
3KO	115	R3.M4	A	C16	0.0169204
3KO	115	R3.M4	B	C6	0.0069486
3KO	115	R3.M4	B	C8	0.0395048
3KO	115	R3.M4	B	C10	0.00123215
3KO	115	R3.M4	B	C12:1	0.0101615
3KO	115	R3.M4	B	C12	0.010002
3KO	115	R3.M4	B	C14:1	0.00334862
3KO	115	R3.M4	B	C14	0.00328186
3KO	115	R3.M4	B	C16:1	0.0242566
3KO	115	R3.M4	B	C16	0.0101492
3KO	115	R3.M4	C	C6	0.00681955
3KO	115	R3.M4	C	C8	0.0420411
3KO	115	R3.M4	C	C10	0.00199894
3KO	115	R3.M4	C	C12:1	0.0125199
3KO	115	R3.M4	C	C12	0.0135468
3KO	115	R3.M4	C	C14:1	0.00356449
3KO	115	R3.M4	C	C14	0.00520755
3KO	115	R3.M4	C	C16:1	0.0280479
3KO	115	R3.M4	C	C16	0.0176293
3KO	116	CM5	A	C6	0.00131145
3KO	116	CM5	A	C8	0.00346435
3KO	116	CM5	A	C10	0.000628665
3KO	116	CM5	A	C12:1	0.00854162
3KO	116	CM5	A	C12	0.0158268
3KO	116	CM5	A	C14:1	0.00361323
3KO	116	CM5	A	C14	0.00529874
3KO	116	CM5	A	C16:1	0.0247038
3KO	116	CM5	A	C16	0.0184095
3KO	116	CM5	B	C6	0.00108051
3KO	116	CM5	B	C8	0.00391465
3KO	116	CM5	B	C10	0.000138915
3KO	116	CM5	B	C12:1	0.00808778
3KO	116	CM5	B	C12	0.0145849
3KO	116	CM5	B	C14:1	0.00499702
3KO	116	CM5	B	C14	0.00390684
3KO	116	CM5	B	C16:1	0.0179652
3KO	116	CM5	B	C16	0
3KO	116	CM5	C	C6	0.00198011
3KO	116	CM5	C	C8	0.00346848
3KO	116	CM5	C	C10	0.000603143
3KO	116	CM5	C	C12:1	0.00786037
3KO	116	CM5	C	C12	0.0135858
3KO	116	CM5	C	C14:1	0.00320609
3KO	116	CM5	C	C14	0.00390176
3KO	116	CM5	C	C16:1	0.0216478
3KO	116	CM5	C	C16	0.0122421
3KO	117	RD-2	A	C6	0.00292874
3KO	117	RD-2	A	C8	0.02173
3KO	117	RD-2	A	C10	0
3KO	117	RD-2	A	C12:1	0.00776743
3KO	117	RD-2	A	C12	0.0066556
3KO	117	RD-2	A	C14:1	0.00204624
3KO	117	RD-2	A	C14	0.00155243
3KO	117	RD-2	A	C16:1	0.0194235
3KO	117	RD-2	A	C16	0.00903311
3KO	117	RD-2	B	C6	0.00508536
3KO	117	RD-2	B	C8	0.0130519
3KO	117	RD-2	B	C10	0.000499736
3KO	117	RD-2	B	C12:1	0.00816986
3KO	117	RD-2	B	C12	0.00755847
3KO	117	RD-2	B	C14:1	0.00198546
3KO	117	RD-2	B	C14	0.00210518
3KO	117	RD-2	B	C16:1	0.0215886
3KO	117	RD-2	B	C16	0.00816452
3KO	117	RD-2	C	C6	0.00476046
3KO	117	RD-2	C	C8	0.0123375
3KO	117	RD-2	C	C10	0.000466347
3KO	117	RD-2	C	C12:1	0.00770816
3KO	117	RD-2	C	C12	0.00683538
3KO	117	RD-2	C	C14:1	0.00189127
3KO	117	RD-2	C	C14	0.00103913
3KO	117	RD-2	C	C16:1	0.0200213
3KO	117	RD-2	C	C16	0.0017882

## Sheet: Figure 3b
Strain	Plasmid	Thioester	Triplicate	FFA	Titer (g/L)
Blank Media			A	C6	0.000310905
Blank Media			A	C8	0.0026652
Blank Media			A	C10	0.00217893
Blank Media			A	C12:1	0
Blank Media			A	C12	0.000439613
Blank Media			A	C14:1	0
Blank Media			A	C14	0
Blank Media			A	C16:1	0
Blank Media			A	C16	0
Blank Media			B	C6	0.000310905
Blank Media			B	C8	0.0026652
Blank Media			B	C10	0.00217893
Blank Media			B	C12:1	0
Blank Media			B	C12	0.000439613
Blank Media			B	C14:1	0
Blank Media			B	C14	0
Blank Media			B	C16:1	0
Blank Media			B	C16	0.00816017
Blank Media			C	C6	0.000310905
Blank Media			C	C8	0.0026652
Blank Media			C	C10	0.00217893
Blank Media			C	C12:1	0
Blank Media			C	C12	0.000439613
Blank Media			C	C14:1	0
Blank Media			C	C14	0
Blank Media			C	C16:1	0
Blank Media			C	C16	0.00349219
wt	RFP		A	C6	0.000310905
wt	RFP		A	C8	0.0026652
wt	RFP		A	C10	0.00217893
wt	RFP		A	C12:1	0
wt	RFP		A	C12	0.000439613
wt	RFP		A	C14:1	0
wt	RFP		A	C14	0
wt	RFP		A	C16:1	0
wt	RFP		A	C16	0.00694839
wt	RFP		B	C6	0.000310905
wt	RFP		B	C8	0.0026652
wt	RFP		B	C10	0.00217893
wt	RFP		B	C12:1	0
wt	RFP		B	C12	0.000439613
wt	RFP		B	C14:1	0
wt	RFP		B	C14	0
wt	RFP		B	C16:1	0
wt	RFP		B	C16	0.00408806
wt	RFP		C	C6	0.000310905
wt	RFP		C	C8	0.0026652
wt	RFP		C	C10	0.00217893
wt	RFP		C	C12:1	0
wt	RFP		C	C12	0.000439613
wt	RFP		C	C14:1	0
wt	RFP		C	C14	0
wt	RFP		C	C16:1	0
wt	RFP		C	C16	0.00467132
wt	113	tesA' wt	A	C6	0.000310905
wt	113	tesA' wt	A	C8	0.0026652
wt	113	tesA' wt	A	C10	0.00217893
wt	113	tesA' wt	A	C12:1	0
wt	113	tesA' wt	A	C12	0.000439613
wt	113	tesA' wt	A	C14:1	0
wt	113	tesA' wt	A	C14	0
wt	113	tesA' wt	A	C16:1	0.00284321
wt	113	tesA' wt	A	C16	0.00611473
wt	113	tesA' wt	B	C6	0.000310905
wt	113	tesA' wt	B	C8	0.0026652
wt	113	tesA' wt	B	C10	0.00217893
wt	113	tesA' wt	B	C12:1	0
wt	113	tesA' wt	B	C12	0.000439613
wt	113	tesA' wt	B	C14:1	0
wt	113	tesA' wt	B	C14	0
wt	113	tesA' wt	B	C16:1	0.00238587
wt	113	tesA' wt	B	C16	0.00681268
wt	113	tesA' wt	C	C6	0.000310905
wt	113	tesA' wt	C	C8	0.0026652
wt	113	tesA' wt	C	C10	0.00217893
wt	113	tesA' wt	C	C12:1	0
wt	113	tesA' wt	C	C12	0.000439613
wt	113	tesA' wt	C	C14:1	0
wt	113	tesA' wt	C	C14	0
wt	113	tesA' wt	C	C16:1	0.00203634
wt	113	tesA' wt	C	C16	0.00470673
wt	114	L109P	A	C6	0.000310905
wt	114	L109P	A	C8	0.0026652
wt	114	L109P	A	C10	0.00217893
wt	114	L109P	A	C12:1	0
wt	114	L109P	A	C12	0.000439613
wt	114	L109P	A	C14:1	0
wt	114	L109P	A	C14	0
wt	114	L109P	A	C16:1	0
wt	114	L109P	A	C16	0.00186319
wt	114	L109P	B	C6	0.000310905
wt	114	L109P	B	C8	0.0026652
wt	114	L109P	B	C10	0.00217893
wt	114	L109P	B	C12:1	0
wt	114	L109P	B	C12	0.000439613
wt	114	L109P	B	C14:1	0
wt	114	L109P	B	C14	0
wt	114	L109P	B	C16:1	0
wt	114	L109P	B	C16	0.00160418
wt	114	L109P	C	C6	0.000310905
wt	114	L109P	C	C8	0.0026652
wt	114	L109P	C	C10	0.00217893
wt	114	L109P	C	C12:1	0
wt	114	L109P	C	C12	0.000439613
wt	114	L109P	C	C14:1	0
wt	114	L109P	C	C14	0
wt	114	L109P	C	C16:1	0
wt	114	L109P	C	C16	0.00728031
wt	115	R3.M4	A	C6	0.000310905
wt	115	R3.M4	A	C8	0.0026652
wt	115	R3.M4	A	C10	0.00217893
wt	115	R3.M4	A	C12:1	0
wt	115	R3.M4	A	C12	0.000439613
wt	115	R3.M4	A	C14:1	0
wt	115	R3.M4	A	C14	0
wt	115	R3.M4	A	C16:1	0
wt	115	R3.M4	A	C16	0.00236557
wt	115	R3.M4	B	C6	0.000310905
wt	115	R3.M4	B	C8	0.0026652
wt	115	R3.M4	B	C10	0.00217893
wt	115	R3.M4	B	C12:1	0
wt	115	R3.M4	B	C12	0.000439613
wt	115	R3.M4	B	C14:1	0
wt	115	R3.M4	B	C14	0
wt	115	R3.M4	B	C16:1	0
wt	115	R3.M4	B	C16	0.00592991
wt	115	R3.M4	C	C6	0.000310905
wt	115	R3.M4	C	C8	0.0026652
wt	115	R3.M4	C	C10	0.00217893
wt	115	R3.M4	C	C12:1	0
wt	115	R3.M4	C	C12	0.00230161
wt	115	R3.M4	C	C14:1	0
wt	115	R3.M4	C	C14	0
wt	115	R3.M4	C	C16:1	0
wt	115	R3.M4	C	C16	0.00417673
wt	116	CM5	A	C6	0.000310905
wt	116	CM5	A	C8	0.0026652
wt	116	CM5	A	C10	0.00217893
wt	116	CM5	A	C12:1	0
wt	116	CM5	A	C12	0.000439613
wt	116	CM5	A	C14:1	0
wt	116	CM5	A	C14	0
wt	116	CM5	A	C16:1	0
wt	116	CM5	A	C16	0.00114862
wt	116	CM5	B	C6	0.000310905
wt	116	CM5	B	C8	0.0026652
wt	116	CM5	B	C10	0.00217893
wt	116	CM5	B	C12:1	0
wt	116	CM5	B	C12	0.000439613
wt	116	CM5	B	C14:1	0
wt	116	CM5	B	C14	0
wt	116	CM5	B	C16:1	0
wt	116	CM5	B	C16	0.00279306
wt	116	CM5	C	C6	0.000310905
wt	116	CM5	C	C8	0.0026652
wt	116	CM5	C	C10	0.00217893
wt	116	CM5	C	C12:1	0
wt	116	CM5	C	C12	0.000439613
wt	116	CM5	C	C14:1	0
wt	116	CM5	C	C14	0
wt	116	CM5	C	C16:1	0
wt	116	CM5	C	C16	0.00271838
wt	117	RD-2	A	C6	0.000310905
wt	117	RD-2	A	C8	0.0026652
wt	117	RD-2	A	C10	0.00217893
wt	117	RD-2	A	C12:1	0
wt	117	RD-2	A	C12	0.000439613
wt	117	RD-2	A	C14:1	0
wt	117	RD-2	A	C14	0
wt	117	RD-2	A	C16:1	0
wt	117	RD-2	A	C16	0
wt	117	RD-2	B	C6	0.000310905
wt	117	RD-2	B	C8	0.0026652
wt	117	RD-2	B	C10	0.00217893
wt	117	RD-2	B	C12:1	0
wt	117	RD-2	B	C12	0.000439613
wt	117	RD-2	B	C14:1	0
wt	117	RD-2	B	C14	0
wt	117	RD-2	B	C16:1	0
wt	117	RD-2	B	C16	0
wt	117	RD-2	C	C6	0.000310905
wt	117	RD-2	C	C8	0.0026652
wt	117	RD-2	C	C10	0.00217893
wt	117	RD-2	C	C12:1	0
wt	117	RD-2	C	C12	0.000439613
wt	117	RD-2	C	C14:1	0
wt	117	RD-2	C	C14	0
wt	117	RD-2	C	C16:1	0
wt	117	RD-2	C	C16	2.1541e-06
3KO	RFP		A	C6	0.0039146
3KO	RFP		A	C8	0.00429559
3KO	RFP		A	C10	0.00358114
3KO	RFP		A	C12:1	0
3KO	RFP		A	C12	0.00522675
3KO	RFP		A	C14:1	0.00476612
3KO	RFP		A	C14	0.0106091
3KO	RFP		A	C16:1	0.0946298
3KO	RFP		A	C16	0.13951
3KO	RFP		B	C6	0.00332614
3KO	RFP		B	C8	0.00438088
3KO	RFP		B	C10	0.00217893
3KO	RFP		B	C12:1	0
3KO	RFP		B	C12	0.00522162
3KO	RFP		B	C14:1	0
3KO	RFP		B	C14	0.00718767
3KO	RFP		B	C16:1	0.0740968
3KO	RFP		B	C16	0.115986
3KO	RFP		C	C6	0.00399604
3KO	RFP		C	C8	0.00447526
3KO	RFP		C	C10	0.00217893
3KO	RFP		C	C12:1	0
3KO	RFP		C	C12	0.00684928
3KO	RFP		C	C14:1	0
3KO	RFP		C	C14	0.0125761
3KO	RFP		C	C16:1	0.123911
3KO	RFP		C	C16	0.202233
3KO	113	tesA' wt	A	C6	0.00644498
3KO	113	tesA' wt	A	C8	0.0060982
3KO	113	tesA' wt	A	C10	0.00417974
3KO	113	tesA' wt	A	C12:1	0.0111223
3KO	113	tesA' wt	A	C12	0.0237173
3KO	113	tesA' wt	A	C14:1	0.0121164
3KO	113	tesA' wt	A	C14	0.0317088
3KO	113	tesA' wt	A	C16:1	0.0680041
3KO	113	tesA' wt	A	C16	0.0790142
3KO	113	tesA' wt	B	C6	0.00560482
3KO	113	tesA' wt	B	C8	0.00549814
3KO	113	tesA' wt	B	C10	0.00464272
3KO	113	tesA' wt	B	C12:1	0.0108351
3KO	113	tesA' wt	B	C12	0.0227206
3KO	113	tesA' wt	B	C14:1	0.0141246
3KO	113	tesA' wt	B	C14	0.0259916
3KO	113	tesA' wt	B	C16:1	0.0483476
3KO	113	tesA' wt	B	C16	0.0574
3KO	113	tesA' wt	C	C6	0.00684762
3KO	113	tesA' wt	C	C8	0.00639397
3KO	113	tesA' wt	C	C10	0.0047145
3KO	113	tesA' wt	C	C12:1	0.0126701
3KO	113	tesA' wt	C	C12	0.0220136
3KO	113	tesA' wt	C	C14:1	0.0132756
3KO	113	tesA' wt	C	C14	0.0258222
3KO	113	tesA' wt	C	C16:1	0.0479605
3KO	113	tesA' wt	C	C16	0.0622492
3KO	114	L109P	A	C6	0.00969543
3KO	114	L109P	A	C8	0.00710477
3KO	114	L109P	A	C10	0.0047975
3KO	114	L109P	A	C12:1	0.00988407
3KO	114	L109P	A	C12	0.0146807
3KO	114	L109P	A	C14:1	0.011898
3KO	114	L109P	A	C14	0.0244717
3KO	114	L109P	A	C16:1	0.0823598
3KO	114	L109P	A	C16	0.12303
3KO	114	L109P	B	C6	0.00650917
3KO	114	L109P	B	C8	0.00669748
3KO	114	L109P	B	C10	0.00805381
3KO	114	L109P	B	C12:1	0.00644368
3KO	114	L109P	B	C12	0.0100012
3KO	114	L109P	B	C14:1	0.0147442
3KO	114	L109P	B	C14	0.0193168
3KO	114	L109P	B	C16:1	0.0569196
3KO	114	L109P	B	C16	0.0938994
3KO	114	L109P	C	C6	0.00963747
3KO	114	L109P	C	C8	0.00664618
3KO	114	L109P	C	C10	0.00615332
3KO	114	L109P	C	C12:1	0.00539938
3KO	114	L109P	C	C12	0.00904449
3KO	114	L109P	C	C14:1	0.0106015
3KO	114	L109P	C	C14	0.013818
3KO	114	L109P	C	C16:1	0.0451719
3KO	114	L109P	C	C16	0.0692925
3KO	115	R3.M4	A	C6	0.0303592
3KO	115	R3.M4	A	C8	0.0731641
3KO	115	R3.M4	A	C10	0.0108069
3KO	115	R3.M4	A	C12:1	0.0419702
3KO	115	R3.M4	A	C12	0.0352785
3KO	115	R3.M4	A	C14:1	0.0137988
3KO	115	R3.M4	A	C14	0.0294083
3KO	115	R3.M4	A	C16:1	0.04785
3KO	115	R3.M4	A	C16	0.0543775
3KO	115	R3.M4	B	C6	0.0364141
3KO	115	R3.M4	B	C8	0.0784782
3KO	115	R3.M4	B	C10	0.0109725
3KO	115	R3.M4	B	C12:1	0.0416389
3KO	115	R3.M4	B	C12	0.0386978
3KO	115	R3.M4	B	C14:1	0.0189123
3KO	115	R3.M4	B	C14	0.0316047
3KO	115	R3.M4	B	C16:1	0.0422133
3KO	115	R3.M4	B	C16	0.0520061
3KO	115	R3.M4	C	C6	0.0319794
3KO	115	R3.M4	C	C8	0.0716016
3KO	115	R3.M4	C	C10	0.0109641
3KO	115	R3.M4	C	C12:1	0.0416674
3KO	115	R3.M4	C	C12	0.0338247
3KO	115	R3.M4	C	C14:1	0.0102512
3KO	115	R3.M4	C	C14	0.031452
3KO	115	R3.M4	C	C16:1	0.0465903
3KO	115	R3.M4	C	C16	0.0719195
3KO	116	CM5	A	C6	0.0246086
3KO	116	CM5	A	C8	0.0209012
3KO	116	CM5	A	C10	0.0129551
3KO	116	CM5	A	C12:1	0.0499952
3KO	116	CM5	A	C12	0.0899741
3KO	116	CM5	A	C14:1	0.0276541
3KO	116	CM5	A	C14	0.0593757
3KO	116	CM5	A	C16:1	0.0742548
3KO	116	CM5	A	C16	0.0739783
3KO	116	CM5	B	C6	0.0190512
3KO	116	CM5	B	C8	0.0127768
3KO	116	CM5	B	C10	0.0140328
3KO	116	CM5	B	C12:1	0.0523092
3KO	116	CM5	B	C12	0.0914208
3KO	116	CM5	B	C14:1	0.0260131
3KO	116	CM5	B	C14	0.060131
3KO	116	CM5	B	C16:1	0.0827166
3KO	116	CM5	B	C16	0.0944611
3KO	116	CM5	C	C6	0.0221508
3KO	116	CM5	C	C8	0.0218371
3KO	116	CM5	C	C10	0.0110143
3KO	116	CM5	C	C12:1	0.0589216
3KO	116	CM5	C	C12	0.0752498
3KO	116	CM5	C	C14:1	0.0242685
3KO	116	CM5	C	C14	0.0664337
3KO	116	CM5	C	C16:1	0.0931004
3KO	116	CM5	C	C16	0.102195
3KO	117	RD-2	A	C6	0.0296781
3KO	117	RD-2	A	C8	0.0509153
3KO	117	RD-2	A	C10	0.00929727
3KO	117	RD-2	A	C12:1	0.039149
3KO	117	RD-2	A	C12	0.0328638
3KO	117	RD-2	A	C14:1	0.0132992
3KO	117	RD-2	A	C14	0.0282972
3KO	117	RD-2	A	C16:1	0.0460034
3KO	117	RD-2	A	C16	0.0516037
3KO	117	RD-2	B	C6	0.0322531
3KO	117	RD-2	B	C8	0.0524404
3KO	117	RD-2	B	C10	0.0101386
3KO	117	RD-2	B	C12:1	0.0423593
3KO	117	RD-2	B	C12	0.0363036
3KO	117	RD-2	B	C14:1	0.0120857
3KO	117	RD-2	B	C14	0.0259564
3KO	117	RD-2	B	C16:1	0.0442082
3KO	117	RD-2	B	C16	0.0522655
3KO	117	RD-2	C	C6	0.0314806
3KO	117	RD-2	C	C8	0.056411
3KO	117	RD-2	C	C10	0.0100326
3KO	117	RD-2	C	C12:1	0.0457935
3KO	117	RD-2	C	C12	0.0417399
3KO	117	RD-2	C	C14:1	0.0158614
3KO	117	RD-2	C	C14	0.0339349
3KO	117	RD-2	C	C16:1	0.0543685
3KO	117	RD-2	C	C16	0.0760269

## Sheet: Figure 4a
Strain	Plasmid	Triplicate	FFA	Titer (g/L)
Blank Media		A	C6	0.000176715
Blank Media		A	C8	0.00169579
Blank Media		A	C10	6.31208e-06
Blank Media		A	C12:1	0
Blank Media		A	C12	0.000381904
Blank Media		A	C14:1	0
Blank Media		A	C14	0.00105695
Blank Media		A	C16:1	0
Blank Media		A	C16	0
Blank Media		B	C6	0.000176715
Blank Media		B	C8	0.00169579
Blank Media		B	C10	6.31208e-06
Blank Media		B	C12:1	0
Blank Media		B	C12	0.000381904
Blank Media		B	C14:1	0
Blank Media		B	C14	0.000943836
Blank Media		B	C16:1	0
Blank Media		B	C16	0
Blank Media		C	C6	0.000176715
Blank Media		C	C8	0.00169579
Blank Media		C	C10	6.31208e-06
Blank Media		C	C12:1	0
Blank Media		C	C12	0.000381904
Blank Media		C	C14:1	0
Blank Media		C	C14	0.00069819
Blank Media		C	C16:1	0
Blank Media		C	C16	0
wt	RFP	A	C6	0.000176715
wt	RFP	A	C8	0.00169579
wt	RFP	A	C10	6.31208e-06
wt	RFP	A	C12:1	0
wt	RFP	A	C12	0.00116645
wt	RFP	A	C14:1	0
wt	RFP	A	C14	0.00173181
wt	RFP	A	C16:1	0.00242874
wt	RFP	A	C16	3.74229e-05
wt	RFP	B	C6	0.000176715
wt	RFP	B	C8	0.00169579
wt	RFP	B	C10	6.31208e-06
wt	RFP	B	C12:1	0
wt	RFP	B	C12	0.00125398
wt	RFP	B	C14:1	0
wt	RFP	B	C14	0.00159519
wt	RFP	B	C16:1	0.0016735
wt	RFP	B	C16	0
wt	RFP	C	C6	0.000176715
wt	RFP	C	C8	0.00169579
wt	RFP	C	C10	6.31208e-06
wt	RFP	C	C12:1	0
wt	RFP	C	C12	0.00112413
wt	RFP	C	C14:1	0
wt	RFP	C	C14	0.00163642
wt	RFP	C	C16:1	0.00192618
wt	RFP	C	C16	0
wt	115	A	C6	0.000176715
wt	115	A	C8	0.00584679
wt	115	A	C10	6.31208e-06
wt	115	A	C12:1	0.000831521
wt	115	A	C12	0.00110282
wt	115	A	C14:1	0
wt	115	A	C14	0.00159912
wt	115	A	C16:1	0
wt	115	A	C16	0
wt	115	B	C6	0.000176715
wt	115	B	C8	0.0024506
wt	115	B	C10	6.31208e-06
wt	115	B	C12:1	0
wt	115	B	C12	0.00113014
wt	115	B	C14:1	0
wt	115	B	C14	0.00181175
wt	115	B	C16:1	0
wt	115	B	C16	0
wt	115	C	C6	0.000176715
wt	115	C	C8	0.00169579
wt	115	C	C10	6.31208e-06
wt	115	C	C12:1	0
wt	115	C	C12	0.00113027
wt	115	C	C14:1	0
wt	115	C	C14	0.00167829
wt	115	C	C16:1	0
wt	115	C	C16	0
PP_0763	RFP	A	C6	0.000499906
PP_0763	RFP	A	C8	0.00169579
PP_0763	RFP	A	C10	6.31208e-06
PP_0763	RFP	A	C12:1	0
PP_0763	RFP	A	C12	0.000381904
PP_0763	RFP	A	C14:1	0
PP_0763	RFP	A	C14	0.00161522
PP_0763	RFP	A	C16:1	0.00161085
PP_0763	RFP	A	C16	0
PP_0763	RFP	B	C6	0.000540789
PP_0763	RFP	B	C8	0.00169579
PP_0763	RFP	B	C10	6.31208e-06
PP_0763	RFP	B	C12:1	0
PP_0763	RFP	B	C12	0.000381904
PP_0763	RFP	B	C14:1	0
PP_0763	RFP	B	C14	0.00187902
PP_0763	RFP	B	C16:1	0.00227457
PP_0763	RFP	B	C16	0
PP_0763	RFP	C	C6	0.000539989
PP_0763	RFP	C	C8	0.00169579
PP_0763	RFP	C	C10	6.31208e-06
PP_0763	RFP	C	C12:1	0
PP_0763	RFP	C	C12	0.000381904
PP_0763	RFP	C	C14:1	0
PP_0763	RFP	C	C14	0.00173509
PP_0763	RFP	C	C16:1	0.00209675
PP_0763	RFP	C	C16	0
PP_0763	115	A	C6	0.00150161
PP_0763	115	A	C8	0.00169579
PP_0763	115	A	C10	6.31208e-06
PP_0763	115	A	C12:1	0
PP_0763	115	A	C12	0.000381904
PP_0763	115	A	C14:1	0
PP_0763	115	A	C14	0.00172541
PP_0763	115	A	C16:1	0.00171214
PP_0763	115	A	C16	0
PP_0763	115	B	C6	0.00109724
PP_0763	115	B	C8	0.00169579
PP_0763	115	B	C10	6.31208e-06
PP_0763	115	B	C12:1	0
PP_0763	115	B	C12	0.000381904
PP_0763	115	B	C14:1	0
PP_0763	115	B	C14	0.00174764
PP_0763	115	B	C16:1	0.00190134
PP_0763	115	B	C16	0
PP_0763	115	C	C6	0.00150644
PP_0763	115	C	C8	0.00169579
PP_0763	115	C	C10	6.31208e-06
PP_0763	115	C	C12:1	0
PP_0763	115	C	C12	0.000381904
PP_0763	115	C	C14:1	0
PP_0763	115	C	C14	0.00178305
PP_0763	115	C	C16:1	0.00236589
PP_0763	115	C	C16	0
PP_4549	RFP	A	C6	0.000176715
PP_4549	RFP	A	C8	0.00169579
PP_4549	RFP	A	C10	6.31208e-06
PP_4549	RFP	A	C12:1	0
PP_4549	RFP	A	C12	0.00135455
PP_4549	RFP	A	C14:1	0
PP_4549	RFP	A	C14	0.00179543
PP_4549	RFP	A	C16:1	0.00176678
PP_4549	RFP	A	C16	0
PP_4549	RFP	B	C6	0.000176715
PP_4549	RFP	B	C8	0.00169579
PP_4549	RFP	B	C10	6.31208e-06
PP_4549	RFP	B	C12:1	0
PP_4549	RFP	B	C12	0.00133605
PP_4549	RFP	B	C14:1	0
PP_4549	RFP	B	C14	0.00192192
PP_4549	RFP	B	C16:1	0.00226006
PP_4549	RFP	B	C16	0
PP_4549	RFP	C	C6	0.000176715
PP_4549	RFP	C	C8	0.00169579
PP_4549	RFP	C	C10	6.31208e-06
PP_4549	RFP	C	C12:1	0
PP_4549	RFP	C	C12	0.00113419
PP_4549	RFP	C	C14:1	0
PP_4549	RFP	C	C14	0.00163698
PP_4549	RFP	C	C16:1	0.00172456
PP_4549	RFP	C	C16	0
PP_4549	115	A	C6	0.000176715
PP_4549	115	A	C8	0.00169579
PP_4549	115	A	C10	6.31208e-06
PP_4549	115	A	C12:1	0
PP_4549	115	A	C12	0.000999543
PP_4549	115	A	C14:1	0
PP_4549	115	A	C14	0.00129709
PP_4549	115	A	C16:1	0.00210343
PP_4549	115	A	C16	0
PP_4549	115	B	C6	0.000176715
PP_4549	115	B	C8	0.00169579
PP_4549	115	B	C10	6.31208e-06
PP_4549	115	B	C12:1	0
PP_4549	115	B	C12	0.0010919
PP_4549	115	B	C14:1	0
PP_4549	115	B	C14	0.00151053
PP_4549	115	B	C16:1	0.00197149
PP_4549	115	B	C16	0
PP_4549	115	C	C6	0.000176715
PP_4549	115	C	C8	0.00169579
PP_4549	115	C	C10	6.31208e-06
PP_4549	115	C	C12:1	0
PP_4549	115	C	C12	0.00108806
PP_4549	115	C	C14:1	0
PP_4549	115	C	C14	0.00126267
PP_4549	115	C	C16:1	0.00154546
PP_4549	115	C	C16	0
PP_0763 PP_4549	RFP	A	C6	0.000596608
PP_0763 PP_4549	RFP	A	C8	0.00303094
PP_0763 PP_4549	RFP	A	C10	8.49448e-05
PP_0763 PP_4549	RFP	A	C12:1	0
PP_0763 PP_4549	RFP	A	C12	0.000381904
PP_0763 PP_4549	RFP	A	C14:1	0
PP_0763 PP_4549	RFP	A	C14	0.00156045
PP_0763 PP_4549	RFP	A	C16:1	0.00152945
PP_0763 PP_4549	RFP	A	C16	0
PP_0763 PP_4549	RFP	B	C6	0.000706443
PP_0763 PP_4549	RFP	B	C8	0.00369992
PP_0763 PP_4549	RFP	B	C10	0.000230836
PP_0763 PP_4549	RFP	B	C12:1	0
PP_0763 PP_4549	RFP	B	C12	0.000381904
PP_0763 PP_4549	RFP	B	C14:1	0
PP_0763 PP_4549	RFP	B	C14	0.0016441
PP_0763 PP_4549	RFP	B	C16:1	0.00156706
PP_0763 PP_4549	RFP	B	C16	0
PP_0763 PP_4549	RFP	C	C6	0.00075211
PP_0763 PP_4549	RFP	C	C8	0.0034841
PP_0763 PP_4549	RFP	C	C10	0.000222126
PP_0763 PP_4549	RFP	C	C12:1	0
PP_0763 PP_4549	RFP	C	C12	0.000381904
PP_0763 PP_4549	RFP	C	C14:1	0
PP_0763 PP_4549	RFP	C	C14	0.00139816
PP_0763 PP_4549	RFP	C	C16:1	0.00134269
PP_0763 PP_4549	RFP	C	C16	0
PP_0763 PP_4549	115	A	C6	0.00726425
PP_0763 PP_4549	115	A	C8	0.0253816
PP_0763 PP_4549	115	A	C10	0.000523286
PP_0763 PP_4549	115	A	C12:1	0
PP_0763 PP_4549	115	A	C12	0.000381904
PP_0763 PP_4549	115	A	C14:1	0
PP_0763 PP_4549	115	A	C14	0.00146625
PP_0763 PP_4549	115	A	C16:1	0.00211399
PP_0763 PP_4549	115	A	C16	0
PP_0763 PP_4549	115	B	C6	0.00827023
PP_0763 PP_4549	115	B	C8	0.0362428
PP_0763 PP_4549	115	B	C10	0.00180876
PP_0763 PP_4549	115	B	C12:1	0.00287975
PP_0763 PP_4549	115	B	C12	0.000381904
PP_0763 PP_4549	115	B	C14:1	0
PP_0763 PP_4549	115	B	C14	0.00138425
PP_0763 PP_4549	115	B	C16:1	0.00186269
PP_0763 PP_4549	115	B	C16	0
PP_0763 PP_4549	115	C	C6	0.00809292
PP_0763 PP_4549	115	C	C8	0.0281921
PP_0763 PP_4549	115	C	C10	0.00100901
PP_0763 PP_4549	115	C	C12:1	0
PP_0763 PP_4549	115	C	C12	0.000381904
PP_0763 PP_4549	115	C	C14:1	0
PP_0763 PP_4549	115	C	C14	0.0015349
PP_0763 PP_4549	115	C	C16:1	0.00250883
PP_0763 PP_4549	115	C	C16	0
PP_4549-50	RFP	A	C6	0.000176715
PP_4549-50	RFP	A	C8	0.00169579
PP_4549-50	RFP	A	C10	6.31208e-06
PP_4549-50	RFP	A	C12:1	0
PP_4549-50	RFP	A	C12	0.000381904
PP_4549-50	RFP	A	C14:1	0
PP_4549-50	RFP	A	C14	0.00167034
PP_4549-50	RFP	A	C16:1	0.0011219
PP_4549-50	RFP	A	C16	0
PP_4549-50	RFP	B	C6	0.000176715
PP_4549-50	RFP	B	C8	0.00169579
PP_4549-50	RFP	B	C10	6.31208e-06
PP_4549-50	RFP	B	C12:1	0
PP_4549-50	RFP	B	C12	0.000381904
PP_4549-50	RFP	B	C14:1	0
PP_4549-50	RFP	B	C14	0.00150849
PP_4549-50	RFP	B	C16:1	0.00101057
PP_4549-50	RFP	B	C16	0
PP_4549-50	RFP	C	C6	0.000176715
PP_4549-50	RFP	C	C8	0.00169579
PP_4549-50	RFP	C	C10	6.31208e-06
PP_4549-50	RFP	C	C12:1	0
PP_4549-50	RFP	C	C12	0.000381904
PP_4549-50	RFP	C	C14:1	0
PP_4549-50	RFP	C	C14	0.00151795
PP_4549-50	RFP	C	C16:1	0.00113117
PP_4549-50	RFP	C	C16	0
PP_4549-50	115	A	C6	0.000176715
PP_4549-50	115	A	C8	0.00169579
PP_4549-50	115	A	C10	6.31208e-06
PP_4549-50	115	A	C12:1	0
PP_4549-50	115	A	C12	0.000381904
PP_4549-50	115	A	C14:1	0
PP_4549-50	115	A	C14	0.00156868
PP_4549-50	115	A	C16:1	0.00253304
PP_4549-50	115	A	C16	0.00141391
PP_4549-50	115	B	C6	0.000176715
PP_4549-50	115	B	C8	0.00169579
PP_4549-50	115	B	C10	6.31208e-06
PP_4549-50	115	B	C12:1	0
PP_4549-50	115	B	C12	0.000381904
PP_4549-50	115	B	C14:1	0
PP_4549-50	115	B	C14	0.00149042
PP_4549-50	115	B	C16:1	0.00182791
PP_4549-50	115	B	C16	0
PP_4549-50	115	C	C6	0.000176715
PP_4549-50	115	C	C8	0.00169579
PP_4549-50	115	C	C10	6.31208e-06
PP_4549-50	115	C	C12:1	0
PP_4549-50	115	C	C12	0.000381904
PP_4549-50	115	C	C14:1	0
PP_4549-50	115	C	C14	0.00161738
PP_4549-50	115	C	C16:1	0.00176415
PP_4549-50	115	C	C16	0
3KO	RFP	A	C6	0.000176715
3KO	RFP	A	C8	0.00224681
3KO	RFP	A	C10	6.31208e-06
3KO	RFP	A	C12:1	0
3KO	RFP	A	C12	0.00155438
3KO	RFP	A	C14:1	0
3KO	RFP	A	C14	0.00257873
3KO	RFP	A	C16:1	0.0218293
3KO	RFP	A	C16	0.018696
3KO	RFP	B	C6	0.000176715
3KO	RFP	B	C8	0.00233016
3KO	RFP	B	C10	6.31208e-06
3KO	RFP	B	C12:1	0
3KO	RFP	B	C12	0.00158396
3KO	RFP	B	C14:1	0
3KO	RFP	B	C14	0.00255671
3KO	RFP	B	C16:1	0.0209496
3KO	RFP	B	C16	0.0207894
3KO	RFP	C	C6	0.000176715
3KO	RFP	C	C8	0.00252734
3KO	RFP	C	C10	6.31208e-06
3KO	RFP	C	C12:1	0
3KO	RFP	C	C12	0.00178534
3KO	RFP	C	C14:1	0
3KO	RFP	C	C14	0.00266656
3KO	RFP	C	C16:1	0.0198331
3KO	RFP	C	C16	0.0211656
3KO	115	A	C6	0.00515554
3KO	115	A	C8	0.0292741
3KO	115	A	C10	0.00266676
3KO	115	A	C12:1	0.00902306
3KO	115	A	C12	0.0130036
3KO	115	A	C14:1	0.00243889
3KO	115	A	C14	0.00909127
3KO	115	A	C16:1	0.021651
3KO	115	A	C16	0.0193284
3KO	115	B	C6	0.00558513
3KO	115	B	C8	0.0300638
3KO	115	B	C10	0.00267164
3KO	115	B	C12:1	0.00905665
3KO	115	B	C12	0.013065
3KO	115	B	C14:1	0.00240158
3KO	115	B	C14	0.00928683
3KO	115	B	C16:1	0.0219136
3KO	115	B	C16	0.0190215
3KO	115	C	C6	0.00583509
3KO	115	C	C8	0.0250675
3KO	115	C	C10	0.00229987
3KO	115	C	C12:1	0.00772531
3KO	115	C	C12	0.0111612
3KO	115	C	C14:1	0.00202301
3KO	115	C	C14	0.00800311
3KO	115	C	C16:1	0.0205184
3KO	115	C	C16	0.0132244

## Sheet: Figure 4b
Strain	Plasmid	Triplicate	FFA	Titer (g/L)
Blank Media		A	C6	0
Blank Media		A	C8	0
Blank Media		A	C10	0
Blank Media		A	C12:1	0
Blank Media		A	C12	0.00100766
Blank Media		A	C14:1	0
Blank Media		A	C14	0
Blank Media		A	C16:1	0
Blank Media		A	C16	0.00448491
Blank Media		B	C6	0
Blank Media		B	C8	0
Blank Media		B	C10	0
Blank Media		B	C12:1	0
Blank Media		B	C12	0.00100766
Blank Media		B	C14:1	0
Blank Media		B	C14	0
Blank Media		B	C16:1	0
Blank Media		B	C16	0.0220114
Blank Media		C	C6	0
Blank Media		C	C8	0
Blank Media		C	C10	0
Blank Media		C	C12:1	0
Blank Media		C	C12	0.00100766
Blank Media		C	C14:1	0
Blank Media		C	C14	0
Blank Media		C	C16:1	0
Blank Media		C	C16	0.00728169
wt	RFP	A	C6	0
wt	RFP	A	C8	0
wt	RFP	A	C10	0
wt	RFP	A	C12:1	0
wt	RFP	A	C12	0.00100766
wt	RFP	A	C14:1	0
wt	RFP	A	C14	0
wt	RFP	A	C16:1	0
wt	RFP	A	C16	0
wt	RFP	B	C6	0
wt	RFP	B	C8	0
wt	RFP	B	C10	0
wt	RFP	B	C12:1	0
wt	RFP	B	C12	0.00100766
wt	RFP	B	C14:1	0
wt	RFP	B	C14	0
wt	RFP	B	C16:1	0
wt	RFP	B	C16	0.00961703
wt	RFP	C	C6	0
wt	RFP	C	C8	0
wt	RFP	C	C10	0
wt	RFP	C	C12:1	0
wt	RFP	C	C12	0.00100766
wt	RFP	C	C14:1	0
wt	RFP	C	C14	0
wt	RFP	C	C16:1	0
wt	RFP	C	C16	0.0139868
wt	115	A	C6	0
wt	115	A	C8	0
wt	115	A	C10	0
wt	115	A	C12:1	0
wt	115	A	C12	0.00274718
wt	115	A	C14:1	0
wt	115	A	C14	0
wt	115	A	C16:1	0.00100541
wt	115	A	C16	0.004247
wt	115	B	C6	0
wt	115	B	C8	0
wt	115	B	C10	0
wt	115	B	C12:1	0
wt	115	B	C12	0.00283655
wt	115	B	C14:1	0
wt	115	B	C14	0
wt	115	B	C16:1	0.00170339
wt	115	B	C16	0.00928716
wt	115	C	C6	0
wt	115	C	C8	0
wt	115	C	C10	0
wt	115	C	C12:1	0
wt	115	C	C12	0.00308125
wt	115	C	C14:1	0
wt	115	C	C14	0
wt	115	C	C16:1	0.00222605
wt	115	C	C16	0.00506725
PP_0763	RFP	A	C6	0
PP_0763	RFP	A	C8	0
PP_0763	RFP	A	C10	0
PP_0763	RFP	A	C12:1	0
PP_0763	RFP	A	C12	0.00100766
PP_0763	RFP	A	C14:1	0
PP_0763	RFP	A	C14	0
PP_0763	RFP	A	C16:1	0.00218776
PP_0763	RFP	A	C16	0.00613051
PP_0763	RFP	B	C6	0
PP_0763	RFP	B	C8	0
PP_0763	RFP	B	C10	0
PP_0763	RFP	B	C12:1	0
PP_0763	RFP	B	C12	0.00100766
PP_0763	RFP	B	C14:1	0
PP_0763	RFP	B	C14	0
PP_0763	RFP	B	C16:1	0.00234107
PP_0763	RFP	B	C16	0.00687189
PP_0763	RFP	C	C6	0
PP_0763	RFP	C	C8	0
PP_0763	RFP	C	C10	0
PP_0763	RFP	C	C12:1	0
PP_0763	RFP	C	C12	0.00100766
PP_0763	RFP	C	C14:1	0
PP_0763	RFP	C	C14	0
PP_0763	RFP	C	C16:1	0.00177168
PP_0763	RFP	C	C16	0.00516145
PP_0763	115	A	C6	0.0123308
PP_0763	115	A	C8	0.000535561
PP_0763	115	A	C10	0
PP_0763	115	A	C12:1	0
PP_0763	115	A	C12	0.00100766
PP_0763	115	A	C14:1	0
PP_0763	115	A	C14	0
PP_0763	115	A	C16:1	0.00319274
PP_0763	115	A	C16	0.00601825
PP_0763	115	B	C6	0.00486852
PP_0763	115	B	C8	0.000247178
PP_0763	115	B	C10	0
PP_0763	115	B	C12:1	0
PP_0763	115	B	C12	0.00100766
PP_0763	115	B	C14:1	0
PP_0763	115	B	C14	0
PP_0763	115	B	C16:1	0.00461342
PP_0763	115	B	C16	0.0118011
PP_0763	115	C	C6	0.0120592
PP_0763	115	C	C8	0.000828917
PP_0763	115	C	C10	0
PP_0763	115	C	C12:1	0
PP_0763	115	C	C12	0.00100766
PP_0763	115	C	C14:1	0
PP_0763	115	C	C14	0
PP_0763	115	C	C16:1	0.00357349
PP_0763	115	C	C16	0.00493218
PP_4549	RFP	A	C6	0
PP_4549	RFP	A	C8	0
PP_4549	RFP	A	C10	0
PP_4549	RFP	A	C12:1	0
PP_4549	RFP	A	C12	0.00100766
PP_4549	RFP	A	C14:1	0
PP_4549	RFP	A	C14	0
PP_4549	RFP	A	C16:1	0.00331557
PP_4549	RFP	A	C16	0.000696362
PP_4549	RFP	B	C6	0
PP_4549	RFP	B	C8	0
PP_4549	RFP	B	C10	0
PP_4549	RFP	B	C12:1	0
PP_4549	RFP	B	C12	0.00100766
PP_4549	RFP	B	C14:1	0
PP_4549	RFP	B	C14	0
PP_4549	RFP	B	C16:1	0.00463627
PP_4549	RFP	B	C16	0.00446577
PP_4549	RFP	C	C6	0
PP_4549	RFP	C	C8	0
PP_4549	RFP	C	C10	0
PP_4549	RFP	C	C12:1	0
PP_4549	RFP	C	C12	0.00100766
PP_4549	RFP	C	C14:1	0
PP_4549	RFP	C	C14	0
PP_4549	RFP	C	C16:1	0.00293779
PP_4549	RFP	C	C16	0.0023623
PP_4549	115	A	C6	0
PP_4549	115	A	C8	0
PP_4549	115	A	C10	0
PP_4549	115	A	C12:1	0
PP_4549	115	A	C12	0.00100766
PP_4549	115	A	C14:1	0
PP_4549	115	A	C14	0
PP_4549	115	A	C16:1	0.00381168
PP_4549	115	A	C16	0.0142923
PP_4549	115	B	C6	0
PP_4549	115	B	C8	0.000121155
PP_4549	115	B	C10	0
PP_4549	115	B	C12:1	0
PP_4549	115	B	C12	0.00100766
PP_4549	115	B	C14:1	0
PP_4549	115	B	C14	0
PP_4549	115	B	C16:1	0.0035283
PP_4549	115	B	C16	0.00727277
PP_4549	115	C	C6	0
PP_4549	115	C	C8	0
PP_4549	115	C	C10	0
PP_4549	115	C	C12:1	0
PP_4549	115	C	C12	0.00100766
PP_4549	115	C	C14:1	0
PP_4549	115	C	C14	0
PP_4549	115	C	C16:1	0.00205836
PP_4549	115	C	C16	0
PP_0763 PP_4549	RFP	A	C6	0.0103513
PP_0763 PP_4549	RFP	A	C8	0.00475324
PP_0763 PP_4549	RFP	A	C10	0.00418495
PP_0763 PP_4549	RFP	A	C12:1	0
PP_0763 PP_4549	RFP	A	C12	0.00100766
PP_0763 PP_4549	RFP	A	C14:1	0
PP_0763 PP_4549	RFP	A	C14	0
PP_0763 PP_4549	RFP	A	C16:1	0.00506637
PP_0763 PP_4549	RFP	A	C16	0.00297043
PP_0763 PP_4549	RFP	B	C6	0.0108777
PP_0763 PP_4549	RFP	B	C8	0.00445718
PP_0763 PP_4549	RFP	B	C10	0.00370371
PP_0763 PP_4549	RFP	B	C12:1	0
PP_0763 PP_4549	RFP	B	C12	0.00100766
PP_0763 PP_4549	RFP	B	C14:1	0
PP_0763 PP_4549	RFP	B	C14	0
PP_0763 PP_4549	RFP	B	C16:1	0.00479708
PP_0763 PP_4549	RFP	B	C16	0.00661153
PP_0763 PP_4549	RFP	C	C6	0.0100043
PP_0763 PP_4549	RFP	C	C8	0.00474676
PP_0763 PP_4549	RFP	C	C10	0.0047218
PP_0763 PP_4549	RFP	C	C12:1	0
PP_0763 PP_4549	RFP	C	C12	0.00100766
PP_0763 PP_4549	RFP	C	C14:1	0
PP_0763 PP_4549	RFP	C	C14	0
PP_0763 PP_4549	RFP	C	C16:1	0.00439577
PP_0763 PP_4549	RFP	C	C16	0.00420606
PP_0763 PP_4549	115	A	C6	0.0384804
PP_0763 PP_4549	115	A	C8	0.0983186
PP_0763 PP_4549	115	A	C10	0.0106704
PP_0763 PP_4549	115	A	C12:1	0.045073
PP_0763 PP_4549	115	A	C12	0.0224705
PP_0763 PP_4549	115	A	C14:1	0.00777194
PP_0763 PP_4549	115	A	C14	0.00433485
PP_0763 PP_4549	115	A	C16:1	0.00422787
PP_0763 PP_4549	115	A	C16	0
PP_0763 PP_4549	115	B	C6	0.0342792
PP_0763 PP_4549	115	B	C8	0.0922937
PP_0763 PP_4549	115	B	C10	0.00867958
PP_0763 PP_4549	115	B	C12:1	0.0414985
PP_0763 PP_4549	115	B	C12	0.023714
PP_0763 PP_4549	115	B	C14:1	0.00778001
PP_0763 PP_4549	115	B	C14	0.00864007
PP_0763 PP_4549	115	B	C16:1	0.00752278
PP_0763 PP_4549	115	B	C16	0.00767812
PP_0763 PP_4549	115	C	C6	0.0340123
PP_0763 PP_4549	115	C	C8	0.0928974
PP_0763 PP_4549	115	C	C10	0.00972253
PP_0763 PP_4549	115	C	C12:1	0.0419016
PP_0763 PP_4549	115	C	C12	0.025768
PP_0763 PP_4549	115	C	C14:1	0.00970819
PP_0763 PP_4549	115	C	C14	0.00821859
PP_0763 PP_4549	115	C	C16:1	0.00726112
PP_0763 PP_4549	115	C	C16	0.0113116
PP_4549-50	RFP	A	C6	0
PP_4549-50	RFP	A	C8	0
PP_4549-50	RFP	A	C10	0
PP_4549-50	RFP	A	C12:1	0
PP_4549-50	RFP	A	C12	0.00100766
PP_4549-50	RFP	A	C14:1	0
PP_4549-50	RFP	A	C14	0.00295988
PP_4549-50	RFP	A	C16:1	0.0146485
PP_4549-50	RFP	A	C16	0.0639629
PP_4549-50	RFP	B	C6	0
PP_4549-50	RFP	B	C8	0
PP_4549-50	RFP	B	C10	0
PP_4549-50	RFP	B	C12:1	0
PP_4549-50	RFP	B	C12	0.00100766
PP_4549-50	RFP	B	C14:1	0
PP_4549-50	RFP	B	C14	0.00390576
PP_4549-50	RFP	B	C16:1	0.020578
PP_4549-50	RFP	B	C16	0.0927499
PP_4549-50	RFP	C	C6	0
PP_4549-50	RFP	C	C8	0
PP_4549-50	RFP	C	C10	0
PP_4549-50	RFP	C	C12:1	0
PP_4549-50	RFP	C	C12	0.00100766
PP_4549-50	RFP	C	C14:1	0
PP_4549-50	RFP	C	C14	0.00315133
PP_4549-50	RFP	C	C16:1	0.0181707
PP_4549-50	RFP	C	C16	0.0879949
PP_4549-50	115	A	C6	0
PP_4549-50	115	A	C8	0
PP_4549-50	115	A	C10	0
PP_4549-50	115	A	C12:1	0
PP_4549-50	115	A	C12	0.00100766
PP_4549-50	115	A	C14:1	0
PP_4549-50	115	A	C14	0
PP_4549-50	115	A	C16:1	0.00327089
PP_4549-50	115	A	C16	0.00775297
PP_4549-50	115	B	C6	0
PP_4549-50	115	B	C8	0
PP_4549-50	115	B	C10	0
PP_4549-50	115	B	C12:1	0
PP_4549-50	115	B	C12	0.00100766
PP_4549-50	115	B	C14:1	0
PP_4549-50	115	B	C14	0
PP_4549-50	115	B	C16:1	0.00187982
PP_4549-50	115	B	C16	0
PP_4549-50	115	C	C6	0
PP_4549-50	115	C	C8	0
PP_4549-50	115	C	C10	0
PP_4549-50	115	C	C12:1	0
PP_4549-50	115	C	C12	0.00100766
PP_4549-50	115	C	C14:1	0
PP_4549-50	115	C	C14	0
PP_4549-50	115	C	C16:1	0.00189454
PP_4549-50	115	C	C16	0
3KO	RFP	A	C6	0.00241253
3KO	RFP	A	C8	0.00193406
3KO	RFP	A	C10	0.00120395
3KO	RFP	A	C12:1	0
3KO	RFP	A	C12	0.00597696
3KO	RFP	A	C14:1	0
3KO	RFP	A	C14	0.00908863
3KO	RFP	A	C16:1	0.117348
3KO	RFP	A	C16	0.261664
3KO	RFP	B	C6	0.00444249
3KO	RFP	B	C8	0.00158382
3KO	RFP	B	C10	0.00122861
3KO	RFP	B	C12:1	0
3KO	RFP	B	C12	0.00561506
3KO	RFP	B	C14:1	0
3KO	RFP	B	C14	0.00965974
3KO	RFP	B	C16:1	0.120573
3KO	RFP	B	C16	0.230073
3KO	RFP	C	C6	0.00246436
3KO	RFP	C	C8	0.00110084
3KO	RFP	C	C10	0.00135602
3KO	RFP	C	C12:1	0
3KO	RFP	C	C12	0.00624879
3KO	RFP	C	C14:1	0
3KO	RFP	C	C14	0.00923842
3KO	RFP	C	C16:1	0.105984
3KO	RFP	C	C16	0.121159
3KO	115	A	C6	0.0366918
3KO	115	A	C8	0.102378
3KO	115	A	C10	0.00961429
3KO	115	A	C12:1	0.0467986
3KO	115	A	C12	0.0414421
3KO	115	A	C14:1	0.0219024
3KO	115	A	C14	0.0552612
3KO	115	A	C16:1	0.0951533
3KO	115	A	C16	0.11352
3KO	115	B	C6	0.0248996
3KO	115	B	C8	0.0984296
3KO	115	B	C10	0.00909972
3KO	115	B	C12:1	0.0361975
3KO	115	B	C12	0.0333346
3KO	115	B	C14:1	0.0143002
3KO	115	B	C14	0.030195
3KO	115	B	C16:1	0.0578207
3KO	115	B	C16	0.0625727
3KO	115	C	C6	0.034292
3KO	115	C	C8	0.102026
3KO	115	C	C10	0.00980298
3KO	115	C	C12:1	0.0512694
3KO	115	C	C12	0.0505397
3KO	115	C	C14:1	0.0172393
3KO	115	C	C14	0.04951
3KO	115	C	C16:1	0.0817327
3KO	115	C	C16	0.0878632

## Sheet: Figure 5a
Strain	Plasmid	Triplicate	FFA	Titer (g/L)
3KO	RFP	A	C6	0
3KO	RFP	A	C8	0.00104671
3KO	RFP	A	C10	0
3KO	RFP	A	C12:1	0
3KO	RFP	A	C12	0.000100558
3KO	RFP	A	C14:1	0
3KO	RFP	A	C14	0.000600164
3KO	RFP	A	C16:1	0.0194592
3KO	RFP	A	C16	0.0296427
3KO	RFP	B	C6	0
3KO	RFP	B	C8	0.00101677
3KO	RFP	B	C10	0
3KO	RFP	B	C12:1	0
3KO	RFP	B	C12	0.000142046
3KO	RFP	B	C14:1	0
3KO	RFP	B	C14	0.00175508
3KO	RFP	B	C16:1	0.0186492
3KO	RFP	B	C16	0.0314981
3KO	RFP	C	C6	0
3KO	RFP	C	C8	0.000873081
3KO	RFP	C	C10	0
3KO	RFP	C	C12:1	0
3KO	RFP	C	C12	0
3KO	RFP	C	C14:1	0
3KO	RFP	C	C14	0.000305736
3KO	RFP	C	C16:1	0.0195847
3KO	RFP	C	C16	0.0295843
3KO	115	A	C6	0.00559198
3KO	115	A	C8	0.0145915
3KO	115	A	C10	0
3KO	115	A	C12:1	0.00431605
3KO	115	A	C12	0.00278719
3KO	115	A	C14:1	0
3KO	115	A	C14	0.00263537
3KO	115	A	C16:1	0.0232922
3KO	115	A	C16	0.0227232
3KO	115	B	C6	0.00599244
3KO	115	B	C8	0.0148527
3KO	115	B	C10	0
3KO	115	B	C12:1	0.00469911
3KO	115	B	C12	0.00391384
3KO	115	B	C14:1	0
3KO	115	B	C14	0.00211998
3KO	115	B	C16:1	0.0227611
3KO	115	B	C16	0.0265297
3KO	115	C	C6	0.0081117
3KO	115	C	C8	0.0214851
3KO	115	C	C10	0
3KO	115	C	C12:1	0.00546662
3KO	115	C	C12	0.00517435
3KO	115	C	C14:1	0
3KO	115	C	C14	0.00233022
3KO	115	C	C16:1	0.0210058
3KO	115	C	C16	0.0245174
wt	125	A	C6	0.00203747
wt	125	A	C8	0.0072749
wt	125	A	C10	0
wt	125	A	C12:1	0.0071304
wt	125	A	C12	0
wt	125	A	C14:1	0
wt	125	A	C14	0
wt	125	A	C16:1	0
wt	125	A	C16	0.0019463
wt	125	B	C6	0.0013576
wt	125	B	C8	0.00600114
wt	125	B	C10	0
wt	125	B	C12:1	0.00676291
wt	125	B	C12	0
wt	125	B	C14:1	0
wt	125	B	C14	0
wt	125	B	C16:1	0
wt	125	B	C16	0
wt	125	C	C6	0.00226416
wt	125	C	C8	0.00860426
wt	125	C	C10	0.00179668
wt	125	C	C12:1	0.0102525
wt	125	C	C12	0
wt	125	C	C14:1	0
wt	125	C	C14	0
wt	125	C	C16:1	0
wt	125	C	C16	0
PP_0763	125	A	C6	0.0107384
PP_0763	125	A	C8	0.00765424
PP_0763	125	A	C10	0.00126536
PP_0763	125	A	C12:1	0.0373191
PP_0763	125	A	C12	0
PP_0763	125	A	C14:1	0
PP_0763	125	A	C14	0
PP_0763	125	A	C16:1	0
PP_0763	125	A	C16	0
PP_0763	125	B	C6	0.0129747
PP_0763	125	B	C8	0.00779292
PP_0763	125	B	C10	0.00206528
PP_0763	125	B	C12:1	0.0474616
PP_0763	125	B	C12	0
PP_0763	125	B	C14:1	0
PP_0763	125	B	C14	0
PP_0763	125	B	C16:1	0
PP_0763	125	B	C16	0
PP_0763	125	C	C6	0.0127624
PP_0763	125	C	C8	0.00775204
PP_0763	125	C	C10	0.00197711
PP_0763	125	C	C12:1	0.0434433
PP_0763	125	C	C12	0
PP_0763	125	C	C14:1	0
PP_0763	125	C	C14	0
PP_0763	125	C	C16:1	0
PP_0763	125	C	C16	0
PP_4549	125	A	C6	0.00325095
PP_4549	125	A	C8	0.010529
PP_4549	125	A	C10	0.0122519
PP_4549	125	A	C12:1	0.0583498
PP_4549	125	A	C12	0.0273557
PP_4549	125	A	C14:1	0
PP_4549	125	A	C14	0.00125283
PP_4549	125	A	C16:1	0
PP_4549	125	A	C16	0
PP_4549	125	B	C6	0.00316143
PP_4549	125	B	C8	0.00970149
PP_4549	125	B	C10	0.0127249
PP_4549	125	B	C12:1	0.05785
PP_4549	125	B	C12	0.0263066
PP_4549	125	B	C14:1	0
PP_4549	125	B	C14	0.000754608
PP_4549	125	B	C16:1	0
PP_4549	125	B	C16	0
PP_4549	125	C	C6	0.00407151
PP_4549	125	C	C8	0.0116917
PP_4549	125	C	C10	0.0148747
PP_4549	125	C	C12:1	0.0629088
PP_4549	125	C	C12	0.0285305
PP_4549	125	C	C14:1	0
PP_4549	125	C	C14	0.00108521
PP_4549	125	C	C16:1	0
PP_4549	125	C	C16	0
PP_0763 PP_4549	125	A	C6	0.0157697
PP_0763 PP_4549	125	A	C8	0.072205
PP_0763 PP_4549	125	A	C10	0.0215305
PP_0763 PP_4549	125	A	C12:1	0.0480057
PP_0763 PP_4549	125	A	C12	0.0190503
PP_0763 PP_4549	125	A	C14:1	0
PP_0763 PP_4549	125	A	C14	0
PP_0763 PP_4549	125	A	C16:1	0
PP_0763 PP_4549	125	A	C16	0
PP_0763 PP_4549	125	B	C6	0.0163998
PP_0763 PP_4549	125	B	C8	0.0845886
PP_0763 PP_4549	125	B	C10	0.023813
PP_0763 PP_4549	125	B	C12:1	0.0516792
PP_0763 PP_4549	125	B	C12	0.0185661
PP_0763 PP_4549	125	B	C14:1	0
PP_0763 PP_4549	125	B	C14	0
PP_0763 PP_4549	125	B	C16:1	0
PP_0763 PP_4549	125	B	C16	0
PP_0763 PP_4549	125	C	C6	0.0161042
PP_0763 PP_4549	125	C	C8	0.0819039
PP_0763 PP_4549	125	C	C10	0.0229629
PP_0763 PP_4549	125	C	C12:1	0.0527183
PP_0763 PP_4549	125	C	C12	0.0199483
PP_0763 PP_4549	125	C	C14:1	0
PP_0763 PP_4549	125	C	C14	0
PP_0763 PP_4549	125	C	C16:1	0
PP_0763 PP_4549	125	C	C16	0
PP_4549-50	125	A	C6	0
PP_4549-50	125	A	C8	0.00296363
PP_4549-50	125	A	C10	0.00177683
PP_4549-50	125	A	C12:1	0.0159544
PP_4549-50	125	A	C12	0.0130434
PP_4549-50	125	A	C14:1	0.00104997
PP_4549-50	125	A	C14	0.0058172
PP_4549-50	125	A	C16:1	0.015891
PP_4549-50	125	A	C16	0.0146198
PP_4549-50	125	B	C6	0
PP_4549-50	125	B	C8	0.00337104
PP_4549-50	125	B	C10	0.00223711
PP_4549-50	125	B	C12:1	0.0209815
PP_4549-50	125	B	C12	0.0180156
PP_4549-50	125	B	C14:1	0.00491171
PP_4549-50	125	B	C14	0.00779814
PP_4549-50	125	B	C16:1	0.016501
PP_4549-50	125	B	C16	0.0130243
PP_4549-50	125	C	C6	0
PP_4549-50	125	C	C8	0.00255249
PP_4549-50	125	C	C10	0.00140067
PP_4549-50	125	C	C12:1	0.0138575
PP_4549-50	125	C	C12	0.0105508
PP_4549-50	125	C	C14:1	0.000932389
PP_4549-50	125	C	C14	0.00462544
PP_4549-50	125	C	C16:1	0.0146406
PP_4549-50	125	C	C16	0.0141514
3KO	125	A	C6	0.00600351
3KO	125	A	C8	0.0205578
3KO	125	A	C10	0.00089839
3KO	125	A	C12:1	0.00980619
3KO	125	A	C12	0.0119886
3KO	125	A	C14:1	0.00133701
3KO	125	A	C14	0.00532125
3KO	125	A	C16:1	0.0200589
3KO	125	A	C16	0.00513006
3KO	125	B	C6	0.00618498
3KO	125	B	C8	0.0263695
3KO	125	B	C10	0.00123267
3KO	125	B	C12:1	0.0117244
3KO	125	B	C12	0.0142596
3KO	125	B	C14:1	0.00177958
3KO	125	B	C14	0.00710351
3KO	125	B	C16:1	0.0226921
3KO	125	B	C16	0.0104444
3KO	125	C	C6	0.00775706
3KO	125	C	C8	0.0320207
3KO	125	C	C10	0.00184911
3KO	125	C	C12:1	0.0149463
3KO	125	C	C12	0.0182672
3KO	125	C	C14:1	0.00277756
3KO	125	C	C14	0.0119848
3KO	125	C	C16:1	0.0260254
3KO	125	C	C16	0.021751

## Sheet: Figure 5b
Strain	Plasmid	Triplicate	FAMES	Titer (g/L)
3KO	RFP	A	C6	0.00218521
3KO	RFP	A	C8	0.0015163
3KO	RFP	A	C10	0.00030222
3KO	RFP	A	C12:1	0
3KO	RFP	A	C12	0
3KO	RFP	B	C6	0.00218521
3KO	RFP	B	C8	0.0015163
3KO	RFP	B	C10	0.00030222
3KO	RFP	B	C12:1	0
3KO	RFP	B	C12	0
3KO	RFP	C	C6	0.00218521
3KO	RFP	C	C8	0.0015163
3KO	RFP	C	C10	0.00030222
3KO	RFP	C	C12:1	0
3KO	RFP	C	C12	0
3KO	115	A	C6	0.00218521
3KO	115	A	C8	0.0015163
3KO	115	A	C10	0.00030222
3KO	115	A	C12:1	0
3KO	115	A	C12	0
3KO	115	B	C6	0.00218521
3KO	115	B	C8	0.0015163
3KO	115	B	C10	0.00030222
3KO	115	B	C12:1	0
3KO	115	B	C12	0
3KO	115	C	C6	0.00218521
3KO	115	C	C8	0.0015163
3KO	115	C	C10	0.00030222
3KO	115	C	C12:1	0
3KO	115	C	C12	0
wt	125	A	C6	0.00426889
wt	125	A	C8	0.0102705
wt	125	A	C10	0.00562642
wt	125	A	C12:1	0.0106294
wt	125	A	C12	0
wt	125	B	C6	0.00425135
wt	125	B	C8	0.00969056
wt	125	B	C10	0.00441896
wt	125	B	C12:1	0.00704521
wt	125	B	C12	0
wt	125	C	C6	0.00431154
wt	125	C	C8	0.0087783
wt	125	C	C10	0.00470839
wt	125	C	C12:1	0.0102604
wt	125	C	C12	0
PP_0763	125	A	C6	0.00426963
PP_0763	125	A	C8	0.00597316
PP_0763	125	A	C10	0.00307488
PP_0763	125	A	C12:1	0.00406926
PP_0763	125	A	C12	0
PP_0763	125	B	C6	0.00434373
PP_0763	125	B	C8	0.00598878
PP_0763	125	B	C10	0.003985
PP_0763	125	B	C12:1	0.00607845
PP_0763	125	B	C12	0
PP_0763	125	C	C6	0.004462
PP_0763	125	C	C8	0.00617031
PP_0763	125	C	C10	0.00305802
PP_0763	125	C	C12:1	0.00412885
PP_0763	125	C	C12	0
PP_4549	125	A	C6	0.00243098
PP_4549	125	A	C8	0.00352823
PP_4549	125	A	C10	0.00337747
PP_4549	125	A	C12:1	0.00326946
PP_4549	125	A	C12	0
PP_4549	125	B	C6	0.00290633
PP_4549	125	B	C8	0.00613776
PP_4549	125	B	C10	0.00661181
PP_4549	125	B	C12:1	0.00646651
PP_4549	125	B	C12	0
PP_4549	125	C	C6	0.00266007
PP_4549	125	C	C8	0.00425791
PP_4549	125	C	C10	0.0041375
PP_4549	125	C	C12:1	0.00382344
PP_4549	125	C	C12	0
PP_0763 PP_4549	125	A	C6	0.00305117
PP_0763 PP_4549	125	A	C8	0.00768491
PP_0763 PP_4549	125	A	C10	0.00308844
PP_0763 PP_4549	125	A	C12:1	0.00133409
PP_0763 PP_4549	125	A	C12	0
PP_0763 PP_4549	125	B	C6	0.00306469
PP_0763 PP_4549	125	B	C8	0.00817954
PP_0763 PP_4549	125	B	C10	0.00262531
PP_0763 PP_4549	125	B	C12:1	0.00116032
PP_0763 PP_4549	125	B	C12	0
PP_0763 PP_4549	125	C	C6	0.00271857
PP_0763 PP_4549	125	C	C8	0.00665247
PP_0763 PP_4549	125	C	C10	0.00230571
PP_0763 PP_4549	125	C	C12:1	0.000935456
PP_0763 PP_4549	125	C	C12	0
PP_4549-50	125	A	C6	0.00223062
PP_4549-50	125	A	C8	0.00247453
PP_4549-50	125	A	C10	0.00117198
PP_4549-50	125	A	C12:1	0.000932093
PP_4549-50	125	A	C12	0
PP_4549-50	125	B	C6	0.00232429
PP_4549-50	125	B	C8	0.00234869
PP_4549-50	125	B	C10	0.00085117
PP_4549-50	125	B	C12:1	0.000684612
PP_4549-50	125	B	C12	0
PP_4549-50	125	C	C6	0.00232491
PP_4549-50	125	C	C8	0.00238692
PP_4549-50	125	C	C10	0.00139854
PP_4549-50	125	C	C12:1	0.000781465
PP_4549-50	125	C	C12	0
3KO	125	A	C6	0.00237153
3KO	125	A	C8	0.00351782
3KO	125	A	C10	0.000789207
3KO	125	A	C12:1	0.000430783
3KO	125	A	C12	0
3KO	125	B	C6	0.00240004
3KO	125	B	C8	0.00371417
3KO	125	B	C10	0.000802859
3KO	125	B	C12:1	0.000525342
3KO	125	B	C12	0
3KO	125	C	C6	0.00253609
3KO	125	C	C8	0.00444727
3KO	125	C	C10	0.000821206
3KO	125	C	C12:1	0.000580436
3KO	125	C	C12	0

## Sheet: Figure 5c
Strain	Plasmid	Triplicate	FFA	Titer (g/L)
3KO	RFP	A	C6	0
3KO	RFP	A	C8	0.0034154
3KO	RFP	A	C10	0
3KO	RFP	A	C12:1	0
3KO	RFP	A	C12	0.0028097
3KO	RFP	A	C14:1	0
3KO	RFP	A	C14	0.0215756
3KO	RFP	A	C16:1	0.163305
3KO	RFP	A	C16	0.208155
3KO	RFP	B	C6	0
3KO	RFP	B	C8	0.00286381
3KO	RFP	B	C10	0
3KO	RFP	B	C12:1	0
3KO	RFP	B	C12	0.00163734
3KO	RFP	B	C14:1	0
3KO	RFP	B	C14	0.0143274
3KO	RFP	B	C16:1	0.120687
3KO	RFP	B	C16	0.134844
3KO	RFP	C	C6	0
3KO	RFP	C	C8	0.0032372
3KO	RFP	C	C10	0
3KO	RFP	C	C12:1	0
3KO	RFP	C	C12	0.0028889
3KO	RFP	C	C14:1	0
3KO	RFP	C	C14	0.018206
3KO	RFP	C	C16:1	0.144744
3KO	RFP	C	C16	0.1806
3KO	115	A	C6	0.061619
3KO	115	A	C8	0.229236
3KO	115	A	C10	0.0247423
3KO	115	A	C12:1	0.117411
3KO	115	A	C12	0.124368
3KO	115	A	C14:1	0.0388185
3KO	115	A	C14	0.0870349
3KO	115	A	C16:1	0.091095
3KO	115	A	C16	0.0651888
3KO	115	B	C6	0.0590865
3KO	115	B	C8	0.226863
3KO	115	B	C10	0.0222612
3KO	115	B	C12:1	0.105047
3KO	115	B	C12	0.11206
3KO	115	B	C14:1	0.0376702
3KO	115	B	C14	0.0722868
3KO	115	B	C16:1	0.0805548
3KO	115	B	C16	0.0513254
3KO	115	C	C6	0.0606919
3KO	115	C	C8	0.234517
3KO	115	C	C10	0.0215487
3KO	115	C	C12:1	0.107226
3KO	115	C	C12	0.112223
3KO	115	C	C14:1	0.0323058
3KO	115	C	C14	0.0670049
3KO	115	C	C16:1	0.0755118
3KO	115	C	C16	0.0540086
wt	125	A	C6	0
wt	125	A	C8	0
wt	125	A	C10	0
wt	125	A	C12:1	0
wt	125	A	C12	0
wt	125	A	C14:1	0
wt	125	A	C14	0
wt	125	A	C16:1	0
wt	125	A	C16	0
wt	125	B	C6	0
wt	125	B	C8	0
wt	125	B	C10	0
wt	125	B	C12:1	0
wt	125	B	C12	0
wt	125	B	C14:1	0
wt	125	B	C14	0
wt	125	B	C16:1	0
wt	125	B	C16	0
wt	125	C	C6	0
wt	125	C	C8	0
wt	125	C	C10	0
wt	125	C	C12:1	0
wt	125	C	C12	0
wt	125	C	C14:1	0
wt	125	C	C14	0
wt	125	C	C16:1	0
wt	125	C	C16	0
PP_0763	125	A	C6	0.0801725
PP_0763	125	A	C8	0.0151853
PP_0763	125	A	C10	0
PP_0763	125	A	C12:1	0.178384
PP_0763	125	A	C12	0
PP_0763	125	A	C14:1	0
PP_0763	125	A	C14	0.000583559
PP_0763	125	A	C16:1	0.00808347
PP_0763	125	A	C16	0
PP_0763	125	B	C6	0.116196
PP_0763	125	B	C8	0.0244378
PP_0763	125	B	C10	0.00572105
PP_0763	125	B	C12:1	0.188058
PP_0763	125	B	C12	0.00738617
PP_0763	125	B	C14:1	0
PP_0763	125	B	C14	0.00409248
PP_0763	125	B	C16:1	0.00802689
PP_0763	125	B	C16	0
PP_0763	125	C	C6	0.0997432
PP_0763	125	C	C8	0.0200686
PP_0763	125	C	C10	0.00433354
PP_0763	125	C	C12:1	0.18579
PP_0763	125	C	C12	0.00581384
PP_0763	125	C	C14:1	0
PP_0763	125	C	C14	0.00152215
PP_0763	125	C	C16:1	0.00790439
PP_0763	125	C	C16	0
PP_4549	125	A	C6	0.014796
PP_4549	125	A	C8	0.020785
PP_4549	125	A	C10	0.0171049
PP_4549	125	A	C12:1	0.111453
PP_4549	125	A	C12	0.096545
PP_4549	125	A	C14:1	0.0286875
PP_4549	125	A	C14	0.0660112
PP_4549	125	A	C16:1	0.0674155
PP_4549	125	A	C16	0.0221016
PP_4549	125	B	C6	0.0159656
PP_4549	125	B	C8	0.0349566
PP_4549	125	B	C10	0.0188518
PP_4549	125	B	C12:1	0.123773
PP_4549	125	B	C12	0.119132
PP_4549	125	B	C14:1	0.0349038
PP_4549	125	B	C14	0.077754
PP_4549	125	B	C16:1	0.0817323
PP_4549	125	B	C16	0.0286539
PP_4549	125	C	C6	0.0158758
PP_4549	125	C	C8	0.0259431
PP_4549	125	C	C10	0.0171992
PP_4549	125	C	C12:1	0.113659
PP_4549	125	C	C12	0.0903717
PP_4549	125	C	C14:1	0.0269838
PP_4549	125	C	C14	0.058301
PP_4549	125	C	C16:1	0.0589015
PP_4549	125	C	C16	0.0235719
PP_0763 PP_4549	125	A	C6	0.0561218
PP_0763 PP_4549	125	A	C8	0.179676
PP_0763 PP_4549	125	A	C10	0.0276841
PP_0763 PP_4549	125	A	C12:1	0.113034
PP_0763 PP_4549	125	A	C12	0.0986215
PP_0763 PP_4549	125	A	C14:1	0.0282821
PP_0763 PP_4549	125	A	C14	0.0605198
PP_0763 PP_4549	125	A	C16:1	0.0631111
PP_0763 PP_4549	125	A	C16	0.0185078
PP_0763 PP_4549	125	B	C6	0.0549282
PP_0763 PP_4549	125	B	C8	0.183901
PP_0763 PP_4549	125	B	C10	0.0240182
PP_0763 PP_4549	125	B	C12:1	0.106241
PP_0763 PP_4549	125	B	C12	0.0977659
PP_0763 PP_4549	125	B	C14:1	0.0297589
PP_0763 PP_4549	125	B	C14	0.0577016
PP_0763 PP_4549	125	B	C16:1	0.0634132
PP_0763 PP_4549	125	B	C16	0.0215815
PP_0763 PP_4549	125	C	C6	0.0533097
PP_0763 PP_4549	125	C	C8	0.186073
PP_0763 PP_4549	125	C	C10	0.025283
PP_0763 PP_4549	125	C	C12:1	0.107946
PP_0763 PP_4549	125	C	C12	0.101265
PP_0763 PP_4549	125	C	C14:1	0.028455
PP_0763 PP_4549	125	C	C14	0.0531246
PP_0763 PP_4549	125	C	C16:1	0.0604697
PP_0763 PP_4549	125	C	C16	0.015124
PP_4549-50	125	A	C6	0.00526818
PP_4549-50	125	A	C8	0.00726588
PP_4549-50	125	A	C10	0.00496977
PP_4549-50	125	A	C12:1	0.058101
PP_4549-50	125	A	C12	0.076152
PP_4549-50	125	A	C14:1	0.029269
PP_4549-50	125	A	C14	0.0805149
PP_4549-50	125	A	C16:1	0.0951272
PP_4549-50	125	A	C16	0.0367037
PP_4549-50	125	B	C6	0.00377311
PP_4549-50	125	B	C8	0.00433732
PP_4549-50	125	B	C10	0.00428888
PP_4549-50	125	B	C12:1	0.0439666
PP_4549-50	125	B	C12	0.0567511
PP_4549-50	125	B	C14:1	0.0238122
PP_4549-50	125	B	C14	0.0693076
PP_4549-50	125	B	C16:1	0.0893499
PP_4549-50	125	B	C16	0.0397866
PP_4549-50	125	C	C6	0.00495592
PP_4549-50	125	C	C8	0.00604757
PP_4549-50	125	C	C10	0.00392316
PP_4549-50	125	C	C12:1	0.0564512
PP_4549-50	125	C	C12	0.0779978
PP_4549-50	125	C	C14:1	0.030172
PP_4549-50	125	C	C14	0.0881962
PP_4549-50	125	C	C16:1	0.110012
PP_4549-50	125	C	C16	0.0520742
3KO	125	A	C6	0.0475812
3KO	125	A	C8	0.165897
3KO	125	A	C10	0.0143734
3KO	125	A	C12:1	0.0819459
3KO	125	A	C12	0.0945194
3KO	125	A	C14:1	0.0304716
3KO	125	A	C14	0.0606913
3KO	125	A	C16:1	0.0944127
3KO	125	A	C16	0.0352574
3KO	125	B	C6	0.0517311
3KO	125	B	C8	0.182047
3KO	125	B	C10	0.0139427
3KO	125	B	C12:1	0.0936684
3KO	125	B	C12	0.107512
3KO	125	B	C14:1	0.0338064
3KO	125	B	C14	0.0723803
3KO	125	B	C16:1	0.10808
3KO	125	B	C16	0.0495917
3KO	125	C	C6	0.0489828
3KO	125	C	C8	0.17661
3KO	125	C	C10	0.0129672
3KO	125	C	C12:1	0.0816748
3KO	125	C	C12	0.0927629
3KO	125	C	C14:1	0.0283236
3KO	125	C	C14	0.0568696
3KO	125	C	C16:1	0.0858907
3KO	125	C	C16	0.0295739

## Sheet: Figure 5d
Strain	Plasmid	Triplicate	FAMES	Titer (g/L)
3KO	RFP	A	C6	0.00207138
3KO	RFP	A	C8	0.00141276
3KO	RFP	A	C10	0.000287187
3KO	RFP	A	C12:1	0
3KO	RFP	A	C12	0
3KO	RFP	B	C6	0.00207138
3KO	RFP	B	C8	0.00141276
3KO	RFP	B	C10	0.000287187
3KO	RFP	B	C12:1	0
3KO	RFP	B	C12	0
3KO	RFP	C	C6	0.00207138
3KO	RFP	C	C8	0.00141276
3KO	RFP	C	C10	0.000287187
3KO	RFP	C	C12:1	0
3KO	RFP	C	C12	0
3KO	115	A	C6	0.00207138
3KO	115	A	C8	0.00141276
3KO	115	A	C10	0.000287187
3KO	115	A	C12:1	0
3KO	115	A	C12	0
3KO	115	B	C6	0.00207138
3KO	115	B	C8	0.00141276
3KO	115	B	C10	0.000287187
3KO	115	B	C12:1	0
3KO	115	B	C12	0
3KO	115	C	C6	0.00207138
3KO	115	C	C8	0.00141276
3KO	115	C	C10	0.000287187
3KO	115	C	C12:1	0
3KO	115	C	C12	0
wt	125	A	C6	0.00207138
wt	125	A	C8	0.00258572
wt	125	A	C10	0.00239439
wt	125	A	C12:1	0.00392089
wt	125	A	C12	0
wt	125	B	C6	0.00207138
wt	125	B	C8	0.00265256
wt	125	B	C10	0.00248583
wt	125	B	C12:1	0.00438419
wt	125	B	C12	0
wt	125	C	C6	0.00207138
wt	125	C	C8	0.00303522
wt	125	C	C10	0.00355526
wt	125	C	C12:1	0.00804615
wt	125	C	C12	0
PP_0763	125	A	C6	0.00796658
PP_0763	125	A	C8	0.018645
PP_0763	125	A	C10	0.0301985
PP_0763	125	A	C12:1	0.0705282
PP_0763	125	A	C12	0.00190984
PP_0763	125	B	C6	0.0111048
PP_0763	125	B	C8	0.0225077
PP_0763	125	B	C10	0.0294821
PP_0763	125	B	C12:1	0.0641811
PP_0763	125	B	C12	0.00112688
PP_0763	125	C	C6	0.00712505
PP_0763	125	C	C8	0.0162738
PP_0763	125	C	C10	0.0208714
PP_0763	125	C	C12:1	0.0513971
PP_0763	125	C	C12	0.00100512
PP_4549	125	A	C6	0.00504584
PP_4549	125	A	C8	0.0404622
PP_4549	125	A	C10	0.0255286
PP_4549	125	A	C12:1	0.0364807
PP_4549	125	A	C12	0.0239777
PP_4549	125	B	C6	0.00526431
PP_4549	125	B	C8	0.0443977
PP_4549	125	B	C10	0.0282525
PP_4549	125	B	C12:1	0.0400553
PP_4549	125	B	C12	0.0276055
PP_4549	125	C	C6	0.00447838
PP_4549	125	C	C8	0.0372767
PP_4549	125	C	C10	0.0246588
PP_4549	125	C	C12:1	0.0373278
PP_4549	125	C	C12	0.0211071
PP_0763 PP_4549	125	A	C6	0.0158179
PP_0763 PP_4549	125	A	C8	0.120036
PP_0763 PP_4549	125	A	C10	0.021204
PP_0763 PP_4549	125	A	C12:1	0.0233825
PP_0763 PP_4549	125	A	C12	0.0141939
PP_0763 PP_4549	125	B	C6	0.0164907
PP_0763 PP_4549	125	B	C8	0.120288
PP_0763 PP_4549	125	B	C10	0.0216871
PP_0763 PP_4549	125	B	C12:1	0.0237573
PP_0763 PP_4549	125	B	C12	0.0142465
PP_0763 PP_4549	125	C	C6	0.0147178
PP_0763 PP_4549	125	C	C8	0.116172
PP_0763 PP_4549	125	C	C10	0.0200896
PP_0763 PP_4549	125	C	C12:1	0.0224606
PP_0763 PP_4549	125	C	C12	0.0130988
PP_4549-50	125	A	C6	0.0085051
PP_4549-50	125	A	C8	0.0785274
PP_4549-50	125	A	C10	0.0221912
PP_4549-50	125	A	C12:1	0.0355529
PP_4549-50	125	A	C12	0.0209987
PP_4549-50	125	B	C6	0.00762902
PP_4549-50	125	B	C8	0.0846184
PP_4549-50	125	B	C10	0.0251163
PP_4549-50	125	B	C12:1	0.0419302
PP_4549-50	125	B	C12	0.0263138
PP_4549-50	125	C	C6	0.00713114
PP_4549-50	125	C	C8	0.0681213
PP_4549-50	125	C	C10	0.0206541
PP_4549-50	125	C	C12:1	0.0333592
PP_4549-50	125	C	C12	0.0205657
3KO	125	A	C6	0.0116931
3KO	125	A	C8	0.103147
3KO	125	A	C10	0.0124397
3KO	125	A	C12:1	0.0165905
3KO	125	A	C12	0.00968135
3KO	125	B	C6	0.0125847
3KO	125	B	C8	0.111024
3KO	125	B	C10	0.0138578
3KO	125	B	C12:1	0.0189616
3KO	125	B	C12	0.0128252
3KO	125	C	C6	0.0136588
3KO	125	C	C8	0.110017
3KO	125	C	C10	0.0136626
3KO	125	C	C12:1	0.0197022
3KO	125	C	C12	0.0115717

## Sheet: Figure 6a
Strain	Plasmid	Media	Triplicate	FFA	Titer (g/L)
3KO	RFP	EZ Rich	A	C6	0
3KO	RFP	EZ Rich	A	C8	0
3KO	RFP	EZ Rich	A	C10	0
3KO	RFP	EZ Rich	A	C12:1	0
3KO	RFP	EZ Rich	A	C12	0
3KO	RFP	EZ Rich	A	C14:1	0
3KO	RFP	EZ Rich	A	C14	0
3KO	RFP	EZ Rich	A	C16:1	0.0336047
3KO	RFP	EZ Rich	A	C16	0.0164219
3KO	RFP	EZ Rich	B	C6	0
3KO	RFP	EZ Rich	B	C8	0
3KO	RFP	EZ Rich	B	C10	0
3KO	RFP	EZ Rich	B	C12:1	0
3KO	RFP	EZ Rich	B	C12	0
3KO	RFP	EZ Rich	B	C14:1	0
3KO	RFP	EZ Rich	B	C14	0
3KO	RFP	EZ Rich	B	C16:1	0.033929
3KO	RFP	EZ Rich	B	C16	0.0203933
3KO	RFP	EZ Rich	C	C6	0
3KO	RFP	EZ Rich	C	C8	0
3KO	RFP	EZ Rich	C	C10	0
3KO	RFP	EZ Rich	C	C12:1	0
3KO	RFP	EZ Rich	C	C12	0
3KO	RFP	EZ Rich	C	C14:1	0
3KO	RFP	EZ Rich	C	C14	0
3KO	RFP	EZ Rich	C	C16:1	0.0329219
3KO	RFP	EZ Rich	C	C16	0.0113104
PP_0763 PP_4549	115	EZ Rich	A	C6	0.0211121
PP_0763 PP_4549	115	EZ Rich	A	C8	0.0806675
PP_0763 PP_4549	115	EZ Rich	A	C10	0.00548053
PP_0763 PP_4549	115	EZ Rich	A	C12:1	0.0208712
PP_0763 PP_4549	115	EZ Rich	A	C12	0.0210768
PP_0763 PP_4549	115	EZ Rich	A	C14:1	0.010032
PP_0763 PP_4549	115	EZ Rich	A	C14	0.000822636
PP_0763 PP_4549	115	EZ Rich	A	C16:1	0.0260332
PP_0763 PP_4549	115	EZ Rich	A	C16	0.0031719
PP_0763 PP_4549	115	EZ Rich	B	C6	0.0208548
PP_0763 PP_4549	115	EZ Rich	B	C8	0.0815514
PP_0763 PP_4549	115	EZ Rich	B	C10	0.00511023
PP_0763 PP_4549	115	EZ Rich	B	C12:1	0.0212615
PP_0763 PP_4549	115	EZ Rich	B	C12	0.0212946
PP_0763 PP_4549	115	EZ Rich	B	C14:1	0.00906492
PP_0763 PP_4549	115	EZ Rich	B	C14	0.000799212
PP_0763 PP_4549	115	EZ Rich	B	C16:1	0.0242897
PP_0763 PP_4549	115	EZ Rich	B	C16	0.00291182
PP_0763 PP_4549	115	EZ Rich	C	C6	0.0209227
PP_0763 PP_4549	115	EZ Rich	C	C8	0.0822792
PP_0763 PP_4549	115	EZ Rich	C	C10	0.00536048
PP_0763 PP_4549	115	EZ Rich	C	C12:1	0.0215287
PP_0763 PP_4549	115	EZ Rich	C	C12	0.0226289
PP_0763 PP_4549	115	EZ Rich	C	C14:1	0.00891278
PP_0763 PP_4549	115	EZ Rich	C	C14	0.001863
PP_0763 PP_4549	115	EZ Rich	C	C16:1	0.0259859
PP_0763 PP_4549	115	EZ Rich	C	C16	0.00187894
3KO	115	EZ Rich	A	C6	0.0135382
3KO	115	EZ Rich	A	C8	0.095382
3KO	115	EZ Rich	A	C10	0.00591645
3KO	115	EZ Rich	A	C12:1	0.0259872
3KO	115	EZ Rich	A	C12	0.0319439
3KO	115	EZ Rich	A	C14:1	0.0115535
3KO	115	EZ Rich	A	C14	0.0185713
3KO	115	EZ Rich	A	C16:1	0.0502355
3KO	115	EZ Rich	A	C16	0.0426686
3KO	115	EZ Rich	B	C6	0.0107057
3KO	115	EZ Rich	B	C8	0.0820868
3KO	115	EZ Rich	B	C10	0.00458738
3KO	115	EZ Rich	B	C12:1	0.0208679
3KO	115	EZ Rich	B	C12	0.0242599
3KO	115	EZ Rich	B	C14:1	0.0101075
3KO	115	EZ Rich	B	C14	0.0119765
3KO	115	EZ Rich	B	C16:1	0.0476351
3KO	115	EZ Rich	B	C16	0.0350395
3KO	115	EZ Rich	C	C6	0.0115476
3KO	115	EZ Rich	C	C8	0.0787831
3KO	115	EZ Rich	C	C10	0.00434929
3KO	115	EZ Rich	C	C12:1	0.0213098
3KO	115	EZ Rich	C	C12	0.0255866
3KO	115	EZ Rich	C	C14:1	0.00736246
3KO	115	EZ Rich	C	C14	0.0128228
3KO	115	EZ Rich	C	C16:1	0.0466359
3KO	115	EZ Rich	C	C16	0.0252705
3KO	RFP	TB	A	C6	0
3KO	RFP	TB	A	C8	0.000585748
3KO	RFP	TB	A	C10	0
3KO	RFP	TB	A	C12:1	0
3KO	RFP	TB	A	C12	0.0011753
3KO	RFP	TB	A	C14:1	0.00745877
3KO	RFP	TB	A	C14	0.0145926
3KO	RFP	TB	A	C16:1	0.179813
3KO	RFP	TB	A	C16	0.438128
3KO	RFP	TB	B	C6	0
3KO	RFP	TB	B	C8	0.000585748
3KO	RFP	TB	B	C10	0
3KO	RFP	TB	B	C12:1	0
3KO	RFP	TB	B	C12	0.000580198
3KO	RFP	TB	B	C14:1	0.00632893
3KO	RFP	TB	B	C14	0.0104221
3KO	RFP	TB	B	C16:1	0.183597
3KO	RFP	TB	B	C16	0.392236
3KO	RFP	TB	C	C6	0
3KO	RFP	TB	C	C8	0.000585748
3KO	RFP	TB	C	C10	0
3KO	RFP	TB	C	C12:1	0
3KO	RFP	TB	C	C12	0.000466841
3KO	RFP	TB	C	C14:1	0.00393053
3KO	RFP	TB	C	C14	0.010388
3KO	RFP	TB	C	C16:1	0.185823
3KO	RFP	TB	C	C16	0.355026
PP_0763 PP_4549	115	TB	A	C6	0.0462979
PP_0763 PP_4549	115	TB	A	C8	0.123764
PP_0763 PP_4549	115	TB	A	C10	0.00771257
PP_0763 PP_4549	115	TB	A	C12:1	0.0215115
PP_0763 PP_4549	115	TB	A	C12	0
PP_0763 PP_4549	115	TB	A	C14:1	0
PP_0763 PP_4549	115	TB	A	C14	0
PP_0763 PP_4549	115	TB	A	C16:1	0
PP_0763 PP_4549	115	TB	A	C16	0
PP_0763 PP_4549	115	TB	B	C6	0.0567211
PP_0763 PP_4549	115	TB	B	C8	0.135328
PP_0763 PP_4549	115	TB	B	C10	0.0104458
PP_0763 PP_4549	115	TB	B	C12:1	0.0358708
PP_0763 PP_4549	115	TB	B	C12	0
PP_0763 PP_4549	115	TB	B	C14:1	0
PP_0763 PP_4549	115	TB	B	C14	0
PP_0763 PP_4549	115	TB	B	C16:1	0
PP_0763 PP_4549	115	TB	B	C16	0
PP_0763 PP_4549	115	TB	C	C6	0.0388183
PP_0763 PP_4549	115	TB	C	C8	0.1078
PP_0763 PP_4549	115	TB	C	C10	0.00668242
PP_0763 PP_4549	115	TB	C	C12:1	0
PP_0763 PP_4549	115	TB	C	C12	0
PP_0763 PP_4549	115	TB	C	C14:1	0
PP_0763 PP_4549	115	TB	C	C14	0
PP_0763 PP_4549	115	TB	C	C16:1	0
PP_0763 PP_4549	115	TB	C	C16	0
3KO	115	TB	A	C6	0.0410292
3KO	115	TB	A	C8	0.25973
3KO	115	TB	A	C10	0.027731
3KO	115	TB	A	C12:1	0.0902762
3KO	115	TB	A	C12	0.108866
3KO	115	TB	A	C14:1	0.0325396
3KO	115	TB	A	C14	0.0597147
3KO	115	TB	A	C16:1	0.0570332
3KO	115	TB	A	C16	0.039828
3KO	115	TB	B	C6	0.0260736
3KO	115	TB	B	C8	0.249492
3KO	115	TB	B	C10	0.024631
3KO	115	TB	B	C12:1	0.0767299
3KO	115	TB	B	C12	0.0858622
3KO	115	TB	B	C14:1	0.0278763
3KO	115	TB	B	C14	0.0482041
3KO	115	TB	B	C16:1	0.0415055
3KO	115	TB	B	C16	0.0339865
3KO	115	TB	C	C6	0.0419283
3KO	115	TB	C	C8	0.251612
3KO	115	TB	C	C10	0.0268149
3KO	115	TB	C	C12:1	0.0859361
3KO	115	TB	C	C12	0.0977947
3KO	115	TB	C	C14:1	0.0304006
3KO	115	TB	C	C14	0.053725
3KO	115	TB	C	C16:1	0.0518415
3KO	115	TB	C	C16	0.041442
3KO	RFP	Diluted Sorghum Hydrolysate	A	C6	0
3KO	RFP	Diluted Sorghum Hydrolysate	A	C8	0.00683954
3KO	RFP	Diluted Sorghum Hydrolysate	A	C10	0
3KO	RFP	Diluted Sorghum Hydrolysate	A	C12:1	0
3KO	RFP	Diluted Sorghum Hydrolysate	A	C12	0.00268939
3KO	RFP	Diluted Sorghum Hydrolysate	A	C14:1	0.00362367
3KO	RFP	Diluted Sorghum Hydrolysate	A	C14	0.00627017
3KO	RFP	Diluted Sorghum Hydrolysate	A	C16:1	0.0185936
3KO	RFP	Diluted Sorghum Hydrolysate	A	C16	0.0511714
3KO	RFP	Diluted Sorghum Hydrolysate	B	C6	0
3KO	RFP	Diluted Sorghum Hydrolysate	B	C8	0.0173616
3KO	RFP	Diluted Sorghum Hydrolysate	B	C10	0
3KO	RFP	Diluted Sorghum Hydrolysate	B	C12:1	0
3KO	RFP	Diluted Sorghum Hydrolysate	B	C12	0.00403637
3KO	RFP	Diluted Sorghum Hydrolysate	B	C14:1	0.00407426
3KO	RFP	Diluted Sorghum Hydrolysate	B	C14	0.00539339
3KO	RFP	Diluted Sorghum Hydrolysate	B	C16:1	0.01665
3KO	RFP	Diluted Sorghum Hydrolysate	B	C16	0.0487104
3KO	RFP	Diluted Sorghum Hydrolysate	C	C6	0
3KO	RFP	Diluted Sorghum Hydrolysate	C	C8	0.00694663
3KO	RFP	Diluted Sorghum Hydrolysate	C	C10	0
3KO	RFP	Diluted Sorghum Hydrolysate	C	C12:1	0
3KO	RFP	Diluted Sorghum Hydrolysate	C	C12	0.00231081
3KO	RFP	Diluted Sorghum Hydrolysate	C	C14:1	0.00301933
3KO	RFP	Diluted Sorghum Hydrolysate	C	C14	0.00466762
3KO	RFP	Diluted Sorghum Hydrolysate	C	C16:1	0.0149051
3KO	RFP	Diluted Sorghum Hydrolysate	C	C16	0.0433902
PP_0763 PP_4549	115	Diluted Sorghum Hydrolysate	A	C6	0.0402067
PP_0763 PP_4549	115	Diluted Sorghum Hydrolysate	A	C8	0.202191
PP_0763 PP_4549	115	Diluted Sorghum Hydrolysate	A	C10	0.0241869
PP_0763 PP_4549	115	Diluted Sorghum Hydrolysate	A	C12:1	0.0843164
PP_0763 PP_4549	115	Diluted Sorghum Hydrolysate	A	C12	0.0876485
PP_0763 PP_4549	115	Diluted Sorghum Hydrolysate	A	C14:1	0.0206287
PP_0763 PP_4549	115	Diluted Sorghum Hydrolysate	A	C14	0.066272
PP_0763 PP_4549	115	Diluted Sorghum Hydrolysate	A	C16:1	0.028722
PP_0763 PP_4549	115	Diluted Sorghum Hydrolysate	A	C16	0.0436646
PP_0763 PP_4549	115	Diluted Sorghum Hydrolysate	B	C6	0.0440895
PP_0763 PP_4549	115	Diluted Sorghum Hydrolysate	B	C8	0.215076
PP_0763 PP_4549	115	Diluted Sorghum Hydrolysate	B	C10	0.0264239
PP_0763 PP_4549	115	Diluted Sorghum Hydrolysate	B	C12:1	0.0894855
PP_0763 PP_4549	115	Diluted Sorghum Hydrolysate	B	C12	0.0776623
PP_0763 PP_4549	115	Diluted Sorghum Hydrolysate	B	C14:1	0.00446593
PP_0763 PP_4549	115	Diluted Sorghum Hydrolysate	B	C14	0.0425895
PP_0763 PP_4549	115	Diluted Sorghum Hydrolysate	B	C16:1	0.0143633
PP_0763 PP_4549	115	Diluted Sorghum Hydrolysate	B	C16	0.0339761
PP_0763 PP_4549	115	Diluted Sorghum Hydrolysate	C	C6	0.0448145
PP_0763 PP_4549	115	Diluted Sorghum Hydrolysate	C	C8	0.213416
PP_0763 PP_4549	115	Diluted Sorghum Hydrolysate	C	C10	0.0273311
PP_0763 PP_4549	115	Diluted Sorghum Hydrolysate	C	C12:1	0.0892705
PP_0763 PP_4549	115	Diluted Sorghum Hydrolysate	C	C12	0.074141
PP_0763 PP_4549	115	Diluted Sorghum Hydrolysate	C	C14:1	0.0146588
PP_0763 PP_4549	115	Diluted Sorghum Hydrolysate	C	C14	0.0309575
PP_0763 PP_4549	115	Diluted Sorghum Hydrolysate	C	C16:1	0.0153726
PP_0763 PP_4549	115	Diluted Sorghum Hydrolysate	C	C16	0.0272369
3KO	115	Diluted Sorghum Hydrolysate	A	C6	0.000628072
3KO	115	Diluted Sorghum Hydrolysate	A	C8	0.151013
3KO	115	Diluted Sorghum Hydrolysate	A	C10	0.0147592
3KO	115	Diluted Sorghum Hydrolysate	A	C12:1	0.0560116
3KO	115	Diluted Sorghum Hydrolysate	A	C12	0.077421
3KO	115	Diluted Sorghum Hydrolysate	A	C14:1	0.0321192
3KO	115	Diluted Sorghum Hydrolysate	A	C14	0.064601
3KO	115	Diluted Sorghum Hydrolysate	A	C16:1	0.0499429
3KO	115	Diluted Sorghum Hydrolysate	A	C16	0.0497321
3KO	115	Diluted Sorghum Hydrolysate	B	C6	0.00296651
3KO	115	Diluted Sorghum Hydrolysate	B	C8	0.147472
3KO	115	Diluted Sorghum Hydrolysate	B	C10	0.0126318
3KO	115	Diluted Sorghum Hydrolysate	B	C12:1	0.0537738
3KO	115	Diluted Sorghum Hydrolysate	B	C12	0.073041
3KO	115	Diluted Sorghum Hydrolysate	B	C14:1	0.0317805
3KO	115	Diluted Sorghum Hydrolysate	B	C14	0.0631369
3KO	115	Diluted Sorghum Hydrolysate	B	C16:1	0.0554139
3KO	115	Diluted Sorghum Hydrolysate	B	C16	0.0566134
3KO	115	Diluted Sorghum Hydrolysate	C	C6	0.000663019
3KO	115	Diluted Sorghum Hydrolysate	C	C8	0.14527
3KO	115	Diluted Sorghum Hydrolysate	C	C10	0.0138453
3KO	115	Diluted Sorghum Hydrolysate	C	C12:1	0.0536432
3KO	115	Diluted Sorghum Hydrolysate	C	C12	0.0756193
3KO	115	Diluted Sorghum Hydrolysate	C	C14:1	0.0307065
3KO	115	Diluted Sorghum Hydrolysate	C	C14	0.0543854
3KO	115	Diluted Sorghum Hydrolysate	C	C16:1	0.0431119
3KO	115	Diluted Sorghum Hydrolysate	C	C16	0.0480607

[truncated: 3 more sheets: Figure 6b, Supplementary Figure 3a, Supplementary Figure 3b]
